# Supplementary material for: High activity and selectivity of single palladium atom for oxygen hydrogenation to H2O2
Source: Nat Commun. 2022 Aug 12;13:4737. doi: 10.1038/s41467-022-32450-6 (PMC9374736; doi:10.1038/s41467-022-32450-6)
Supplement: Supplementary file 3 — Source Data [file 41467_2022_32450_MOESM3_ESM.xlsx]

## Sheet: Figure 1a
2 Theta(X)	Intensity:Pure TiO2	Intensity:0.1%O-Pd/TiO2	Intensity:1%O-Pd/TiO2	Intensity:3%O-Pd/TiO2-450	2 Theta(X)	Intensity:Anatase	2 Theta(X)	Intensity:Rutile	2 Theta(X)	Intensity:PdO
10.0197	278	598	300	307	36.946	10	36.085	50	33.562	22
10.0394	230	602	300	307	37.8	20	39.187	8	33.889	100
10.0591	258	595	304	304	38.575	10	41.225	25	41.947	18
10.0788	244	587	308	298	48.049	35	44.05	10	45.162	1
10.0985	261	547	311	295	53.89	20	54.322	60	54.757	25
10.1182	258	598	310	296	55.06	20	56.64	20	60.205	14
10.1379	276	559	307	301	62.119	4	62.74	10	60.831	9
10.1576	247	550	305	307	62.688	14	64.038	10	68.945	1
10.1773	253	579	300	310	68.76	6	65.478	2	70.527	3
10.197	260	597	296	309	70.309	6	69.008	20	71.295	8
10.2167	279	569	293	299	74.029	2	69.788	12	71.482	18
10.2364	264	585	290	286	75.029	10	72.408	2	78.897	1
10.2561	247	557	287	277	76.017	4	74.409	1	85.581	3
10.2758	231	592	285	270	80.725	2	76.508	4	90.898	7
10.2955	219	562	290	268	82.136	2	79.819	2	91.441	2
10.3151	268	536	296	269	82.659	6	82.333	6	99.774	3
10.3348	265	540	299	271	83.146	4	84.258	4	100.318	4
10.3545	250	556	299	274	93.217	2	87.461	2	101.064	3
10.3742	256	573	297	274	94.178	4	89.555	8	101.245	3
10.3939	267	530	291	274	95.139	4	90.705	4	106.348	2
10.4136	234	599	284	272	98.315	2	95.272	6	116.63	5
10.4333	233	590	279	266	99.801	2	96.014	6	119.987	1
10.453	245	554	279	262	101.217	2	97.173	4	--	--
10.4727	238	535	282	256	107.444	4	98.511	1	--	--
10.4924	210	510	283	253	108.959	4	105.095	2	--	--
10.5121	240	544	283	255	112.836	2	106.015	2	--	--
10.5318	239	487	282	258	113.857	2	109.402	2	--	--
10.5515	233	513	279	262	114.904	2	116.222	4	--	--
10.5712	221	510	271	263	118.434	4	117.522	4	--	--
10.5909	222	564	264	260	120.099	2	120.054	8	--	--
10.6106	244	515	258	258	121.72	2	122.783	8	--	--
10.6303	226	518	252	254	122.331	2	123.655	8	--	--
10.65	246	497	246	251	131.029	2	131.841	6	--	--
10.6697	245	482	243	248	135.991	2	136.541	8	--	--
10.6894	218	505	242	244	137.384	4	140.044	12	--	--
10.7091	198	470	238	242	143.878	2	143.107	2	--	--
10.7288	233	513	233	239	150.028	4	155.856	2	--	--
10.7485	238	502	230	238	152.622	2	--	--	--	--
10.7682	234	474	226	240
10.7879	248	494	222	240
10.8076	230	441	220	240
10.8273	224	471	219	234
10.8469	231	464	220	224
10.8666	242	443	221	216
10.8864	211	451	225	211
10.906	236	472	232	209
10.9257	220	487	233	211
10.9454	203	425	233	214
10.9651	227	468	232	217
10.9848	205	485	227	215
11.0045	208	472	222	211
11.0242	209	462	215	205
11.0439	201	454	209	200
11.0636	193	434	205	196
11.0833	253	436	198	197
11.103	211	457	194	200
11.1227	209	451	194	206
11.1424	193	418	197	209
11.1621	220	429	199	209
11.1818	195	440	200	201
11.2015	223	439	198	193
11.2212	192	417	194	187
11.2409	231	440	187	185
11.2606	185	405	179	184
11.2803	199	425	177	181
11.3	193	433	178	178
11.3197	187	415	181	173
11.3394	211	397	185	165
11.3591	199	444	188	162
11.3788	172	451	189	165
11.3985	179	430	188	172
11.4182	199	395	182	180
11.4379	194	407	177	185
11.4575	201	431	173	189
11.4772	197	409	170	187
11.4969	207	436	167	177
11.5166	149	410	163	167
11.5363	181	375	160	159
11.556	182	425	156	153
11.5757	184	395	151	150
11.5954	161	385	146	148
11.6151	202	403	140	147
11.6348	188	397	136	143
11.6545	190	423	131	137
11.6742	172	382	128	136
11.6939	177	404	128	136
11.7136	169	436	130	136
11.7333	154	422	135	136
11.753	172	379	140	133
11.7727	182	374	141	129
11.7924	201	395	142	125
11.8121	183	403	136	125
11.8318	194	413	128	129
11.8515	160	377	124	133
11.8712	184	422	123	132
11.8909	151	411	128	128
11.9106	151	330	136	122
11.9303	152	407	143	117
11.95	180	359	147	116
11.9697	171	367	143	117
11.9894	166	378	136	119
12.0091	138	390	126	116
12.0288	164	367	116	108
12.0485	153	392	112	96
12.0681	170	347	113	85
12.0878	167	376	116	77
12.1075	166	361	120	75
12.1272	159	423	122	77
12.1469	151	343	117	86
12.1666	152	345	106	96
12.1863	156	389	96	103
12.206	149	370	90	105
12.2257	156	361	88	102
12.2454	139	331	85	97
12.2651	150	349	81	89
12.2848	120	345	75	81
12.3045	165	385	65	79
12.3242	142	377	58	78
12.3439	114	379	59	75
12.3636	144	368	62	71
12.3833	155	361	66	69
12.403	163	336	64	64
12.4227	151	374	57	59
12.4424	144	316	47	55
12.4621	153	348	35	54
12.4818	161	343	27	53
12.5015	160	356	27	49
12.5212	151	384	31	45
12.5409	144	364	37	43
12.5606	137	369	41	39
12.5803	160	296	43	36
12.6	133	348	43	31
12.6197	140	327	38	28
12.6394	113	315	29	23
12.6591	108	343	21	18
12.6788	126	335	16	15
12.6984	145	356	12	16
12.7181	125	342	9	19
12.7378	143	334	7	25
12.7575	129	334	7	31
12.7772	134	294	9	36
12.7969	126	347	8	40
12.8166	145	319	10	42
12.8363	148	332	13	41
12.856	128	352	12	37
12.8757	106	348	7	33
12.8954	149	326	2	29
12.9151	116	344	-4	26
12.9348	122	354	-8	22
12.9545	130	337	-12	17
12.9742	144	308	-17	13
12.9939	114	354	-22	6
13.0136	116	338	-30	-3
13.0333	144	331	-39	-9
13.053	106	341	-44	-10
13.0727	154	329	-47	-10
13.0924	121	325	-44	-9
13.1121	119	325	-39	-8
13.1318	130	332	-36	-5
13.1515	112	330	-34	-4
13.1712	113	309	-37	-5
13.1909	115	339	-42	-6
13.2106	118	330	-45	-6
13.2302	122	306	-46	-9
13.25	102	305	-45	-11
13.2697	119	327	-42	-13
13.2893	125	291	-41	-11
13.309	126	285	-42	-8
13.3287	107	318	-47	-6
13.3484	104	309	-54	-4
13.3681	105	301	-58	-6
13.3878	120	310	-62	-12
13.4075	117	288	-65	-19
13.4272	100	307	-67	-28
13.4469	108	285	-67	-32
13.4666	105	281	-65	-34
13.4863	112	288	-64	-35
13.506	118	299	-63	-33
13.5257	118	320	-61	-33
13.5454	104	280	-63	-32
13.5651	106	268	-66	-32
13.5848	104	298	-70	-31
13.6045	111	293	-71	-27
13.6242	125	288	-71	-24
13.6439	124	272	-73	-23
13.6636	106	298	-77	-23
13.6833	121	298	-83	-28
13.703	119	283	-93	-35
13.7227	103	261	-102	-43
13.7424	95	284	-107	-51
13.7621	123	318	-104	-53
13.7818	112	300	-96	-53
13.8015	114	283	-89	-48
13.8211	108	282	-86	-41
13.8408	110	281	-87	-35
13.8605	99	288	-96	-31
13.8803	104	315	-105	-31
13.8999	116	284	-111	-36
13.9196	109	270	-111	-43
13.9393	108	233	-109	-51
13.959	109	286	-107	-56
13.9787	87	264	-102	-58
13.9984	103	243	-98	-56
14.0181	111	266	-98	-55
14.0378	102	276	-98	-53
14.0575	92	263	-97	-52
14.0772	103	260	-94	-52
14.0969	110	278	-96	-53
14.1166	102	239	-98	-57
14.1363	105	238	-99	-60
14.156	106	249	-101	-64
14.1757	99	280	-105	-69
14.1954	78	271	-111	-71
14.2151	92	257	-115	-71
14.2348	90	271	-118	-69
14.2545	98	248	-122	-69
14.2742	74	252	-124	-70
14.2939	95	266	-126	-71
14.3136	107	260	-127	-75
14.3333	100	258	-129	-80
14.353	93	270	-134	-84
14.3727	86	249	-138	-85
14.3924	74	256	-140	-85
14.4121	108	259	-140	-85
14.4317	101	257	-137	-84
14.4514	89	224	-133	-83
14.4711	83	258	-129	-83
14.4908	96	267	-127	-85
14.5105	89	246	-129	-88
14.5302	104	253	-133	-91
14.5499	100	262	-136	-95
14.5696	102	249	-139	-99
14.5893	81	273	-140	-100
14.609	116	230	-139	-101
14.6287	78	270	-137	-99
14.6484	87	259	-137	-97
14.6681	106	232	-139	-94
14.6878	101	237	-144	-93
14.7075	115	263	-147	-95
14.7272	97	239	-152	-97
14.7469	83	250	-153	-97
14.7666	88	249	-151	-96
14.7863	103	240	-149	-92
14.806	102	229	-147	-88
14.8257	90	273	-146	-85
14.8454	90	254	-149	-83
14.8651	102	230	-151	-86
14.8848	90	265	-155	-91
14.9045	91	234	-159	-94
14.9242	94	214	-162	-94
14.9439	97	237	-165	-92
14.9636	108	236	-164	-91
14.9833	103	240	-162	-89
15.003	91	214	-159	-88
15.0227	89	250	-154	-91
15.0424	92	232	-150	-95
15.062	83	232	-148	-96
15.0817	75	227	-148	-98
15.1014	106	245	-147	-100
15.1211	76	235	-147	-103
15.1408	89	226	-150	-105
15.1605	86	246	-154	-109
15.1802	79	231	-156	-112
15.1999	102	222	-156	-112
15.2196	69	223	-156	-112
15.2393	101	217	-155	-112
15.259	85	224	-155	-111
15.2787	72	254	-159	-112
15.2984	95	241	-163	-114
15.3181	100	253	-166	-117
15.3378	89	249	-167	-119
15.3575	84	223	-167	-117
15.3772	89	247	-165	-116
15.3969	76	221	-163	-115
15.4166	86	214	-164	-111
15.4363	101	234	-165	-109
15.456	72	230	-165	-108
15.4757	93	209	-164	-108
15.4954	79	235	-165	-111
15.5151	73	223	-169	-115
15.5348	80	226	-169	-119
15.5545	73	214	-171	-124
15.5742	89	208	-173	-127
15.5939	95	266	-173	-128
15.6136	99	229	-171	-125
15.6333	74	202	-170	-121
15.653	91	230	-173	-119
15.6726	73	212	-178	-117
15.6923	76	222	-181	-117
15.712	74	193	-184	-119
15.7317	71	209	-184	-120
15.7514	69	206	-181	-121
15.7711	88	232	-174	-119
15.7908	82	211	-168	-117
15.8105	79	213	-164	-117
15.8302	77	207	-163	-116
15.8499	72	215	-164	-117
15.8696	81	222	-169	-119
15.8893	85	199	-173	-123
15.909	68	218	-178	-126
15.9287	84	232	-183	-131
15.9484	68	204	-189	-135
15.9681	99	220	-194	-139
15.9878	69	225	-198	-139
16.0075	63	194	-198	-138
16.0272	59	183	-197	-134
16.0469	91	208	-193	-132
16.0666	85	210	-190	-132
16.0863	98	243	-189	-133
16.106	89	234	-189	-137
16.1257	86	223	-192	-140
16.1454	74	198	-194	-142
16.1651	76	229	-194	-145
16.1848	76	204	-193	-145
16.2045	71	206	-190	-144
16.2242	84	205	-189	-144
16.2438	79	231	-187	-143
16.2635	80	209	-186	-143
16.2832	79	224	-187	-142
16.3029	68	209	-188	-142
16.3226	80	192	-189	-141
16.3423	75	210	-192	-138
16.362	78	212	-197	-135
16.3817	82	226	-201	-132
16.4014	66	200	-202	-129
16.4211	98	189	-200	-128
16.4408	78	206	-197	-128
16.4605	81	185	-193	-129
16.4802	75	189	-189	-131
16.4999	67	226	-189	-134
16.5196	62	219	-191	-138
16.5393	70	212	-193	-144
16.559	74	224	-195	-148
16.5787	80	233	-195	-152
16.5984	60	201	-193	-154
16.6181	73	193	-190	-154
16.6378	71	195	-187	-152
16.6575	61	205	-185	-149
16.6772	89	214	-184	-148
16.6969	68	220	-185	-147
16.7166	69	201	-190	-146
16.7363	78	205	-195	-147
16.756	81	217	-200	-145
16.7757	69	202	-203	-142
16.7954	75	183	-203	-138
16.815	84	209	-200	-136
16.8347	74	231	-196	-136
16.8544	67	216	-193	-140
16.8741	72	194	-190	-146
16.8938	78	206	-189	-153
16.9135	73	210	-192	-158
16.9332	87	199	-196	-160
16.9529	76	207	-199	-159
16.9726	74	199	-202	-156
16.9923	50	226	-204	-153
17.012	69	197	-203	-150
17.0317	62	204	-201	-148
17.0514	51	200	-200	-147
17.0711	64	212	-202	-148
17.0908	68	202	-205	-150
17.1105	74	214	-209	-153
17.1302	66	204	-213	-156
17.1499	75	154	-214	-159
17.1696	71	192	-211	-160
17.1893	81	174	-206	-159
17.209	72	210	-202	-157
17.2287	70	190	-198	-156
17.2484	75	193	-197	-155
17.2681	52	192	-200	-156
17.2878	63	188	-203	-155
17.3075	74	191	-207	-155
17.3272	55	187	-210	-154
17.3469	63	208	-212	-152
17.3666	79	186	-212	-151
17.3863	76	227	-213	-151
17.406	82	199	-213	-154
17.4257	56	234	-215	-159
17.4454	56	200	-215	-162
17.4651	67	181	-215	-165
17.4847	70	181	-214	-168
17.5044	82	202	-211	-167
17.5241	92	184	-208	-164
17.5438	73	214	-205	-161
17.5635	62	212	-203	-161
17.5832	79	213	-204	-160
17.6029	65	188	-206	-162
17.6226	76	185	-209	-165
17.6423	61	205	-213	-169
17.662	83	215	-215	-171
17.6817	72	162	-215	-171
17.7014	60	193	-211	-169
17.7211	61	169	-211	-166
17.7408	70	203	-211	-164
17.7605	70	205	-212	-163
17.7802	62	218	-213	-163
17.7999	80	232	-215	-163
17.8196	61	207	-216	-164
17.8393	55	210	-216	-166
17.859	61	209	-215	-168
17.8787	69	215	-214	-169
17.8984	57	206	-214	-171
17.9181	64	209	-212	-172
17.9378	66	198	-210	-170
17.9575	72	208	-209	-166
17.9772	56	210	-210	-162
17.9969	56	208	-213	-158
18.0165	85	223	-218	-155
18.0362	72	207	-222	-154
18.0559	74	211	-225	-155
18.0756	67	224	-227	-156
18.0953	63	222	-227	-157
18.115	63	212	-227	-159
18.1347	67	226	-227	-162
18.1544	76	216	-226	-167
18.1741	76	219	-225	-170
18.1938	67	232	-223	-173
18.2135	66	230	-221	-174
18.2332	73	230	-220	-172
18.2529	62	232	-219	-168
18.2726	57	225	-218	-166
18.2923	63	229	-219	-166
18.312	69	243	-220	-167
18.3317	54	201	-221	-167
18.3514	56	213	-223	-168
18.3711	65	209	-226	-169
18.3908	74	195	-227	-167
18.4105	62	202	-226	-166
18.4302	63	218	-223	-168
18.4499	73	210	-220	-171
18.4696	59	193	-218	-174
18.4893	57	205	-216	-175
18.509	73	204	-217	-175
18.5287	61	186	-219	-174
18.5484	65	191	-222	-169
18.5681	49	191	-224	-165
18.5878	64	187	-227	-162
18.6075	67	185	-230	-162
18.6272	61	193	-233	-164
18.6469	61	151	-234	-168
18.6665	57	179	-235	-174
18.6862	64	187	-234	-179
18.7059	77	213	-232	-180
18.7256	70	180	-231	-180
18.7453	65	157	-231	-178
18.765	72	173	-229	-175
18.7847	65	170	-227	-175
18.8044	65	143	-226	-176
18.8241	75	165	-224	-178
18.8438	76	177	-223	-181
18.8635	71	172	-224	-181
18.8832	55	207	-226	-179
18.9029	69	187	-226	-177
18.9226	57	189	-226	-175
18.9423	66	177	-226	-177
18.962	54	174	-226	-178
18.9817	49	184	-227	-180
19.0014	53	166	-229	-180
19.0211	67	200	-230	-176
19.0408	47	176	-231	-173
19.0605	57	172	-229	-169
19.0802	54	165	-230	-167
19.0999	61	174	-232	-170
19.1196	72	148	-234	-173
19.1393	55	180	-238	-176
19.159	54	182	-241	-177
19.1787	67	173	-242	-177
19.1984	62	174	-241	-177
19.2181	62	174	-239	-179
19.2377	62	166	-237	-182
19.2574	67	172	-237	-186
19.2771	61	164	-235	-189
19.2968	58	187	-235	-189
19.3165	65	173	-235	-188
19.3362	64	170	-235	-186
19.3559	57	171	-237	-184
19.3756	42	171	-238	-183
19.3953	51	168	-238	-181
19.415	55	176	-236	-180
19.4347	65	154	-233	-178
19.4544	54	156	-229	-175
19.4741	59	193	-227	-174
19.4938	53	166	-228	-174
19.5135	53	185	-232	-175
19.5332	57	199	-237	-176
19.5529	67	157	-242	-177
19.5726	69	164	-246	-180
19.5923	70	178	-247	-183
19.612	53	162	-245	-184
19.6317	73	146	-242	-183
19.6514	59	155	-237	-180
19.6711	60	163	-232	-177
19.6908	73	166	-228	-174
19.7105	77	141	-228	-173
19.7302	66	145	-231	-175
19.7499	75	178	-235	-179
19.7696	72	186	-239	-181
19.7892	50	170	-243	-182
19.8089	58	165	-246	-182
19.8286	67	183	-248	-182
19.8483	61	161	-250	-181
19.868	62	169	-250	-181
19.8877	55	173	-249	-181
19.9074	58	174	-246	-181
19.9271	57	170	-244	-177
19.9468	60	152	-240	-174
19.9665	52	173	-239	-172
19.9862	66	178	-238	-170
20.0059	45	181	-239	-170
20.0256	59	167	-241	-175
20.0453	54	159	-242	-180
20.065	67	177	-244	-185
20.0847	72	179	-247	-186
20.1044	63	160	-248	-187
20.1241	57	157	-249	-185
20.1438	52	175	-249	-180
20.1635	69	167	-248	-174
20.1832	62	147	-247	-170
20.2029	60	167	-244	-168
20.2226	71	182	-243	-167
20.2423	59	153	-242	-167
20.262	49	154	-242	-172
20.2817	57	176	-242	-176
20.3014	58	183	-243	-181
20.3211	54	153	-246	-186
20.3408	52	191	-249	-189
20.3605	61	160	-251	-192
20.3802	42	161	-253	-191
20.3999	72	172	-254	-189
20.4196	70	163	-254	-186
20.4393	69	160	-253	-183
20.4589	62	163	-251	-181
20.4786	67	191	-250	-180
20.4983	66	162	-249	-180
20.518	64	196	-246	-182
20.5377	52	171	-243	-184
20.5574	69	170	-241	-187
20.5771	69	173	-240	-188
20.5968	59	179	-239	-190
20.6165	58	166	-239	-189
20.6362	53	197	-241	-188
20.6559	62	165	-242	-185
20.6756	56	191	-243	-182
20.6953	50	159	-244	-180
20.715	57	163	-245	-179
20.7347	50	155	-245	-180
20.7544	58	161	-244	-183
20.7741	64	183	-242	-186
20.7938	65	165	-240	-189
20.8135	61	157	-238	-190
20.8332	54	159	-238	-190
20.8529	61	138	-238	-189
20.8726	76	145	-240	-189
20.8923	63	161	-244	-188
20.912	53	159	-248	-187
20.9317	59	176	-250	-185
20.9514	38	188	-252	-184
20.9711	60	176	-251	-181
20.9907	53	161	-250	-179
21.0104	49	181	-248	-180
21.0301	51	183	-247	-184
21.0498	57	175	-247	-187
21.0695	54	170	-247	-189
21.0892	59	178	-246	-191
21.1089	59	159	-245	-191
21.1286	67	183	-244	-189
21.1483	53	194	-244	-186
21.168	49	166	-243	-186
21.1877	65	188	-245	-186
21.2074	66	174	-246	-185
21.2271	66	171	-248	-184
21.2468	52	160	-249	-183
21.2665	53	159	-249	-181
21.2862	41	157	-249	-179
21.3059	55	176	-248	-179
21.3256	55	170	-247	-180
21.3453	65	181	-246	-182
21.365	47	161	-246	-185
21.3847	59	162	-247	-188
21.4044	60	150	-247	-189
21.4241	67	171	-247	-190
21.4438	65	176	-248	-190
21.4635	53	160	-249	-190
21.4832	46	172	-250	-192
21.5029	54	155	-251	-196
21.5226	67	146	-252	-201
21.5423	48	169	-254	-204
21.562	62	153	-255	-205
21.5816	60	169	-257	-203
21.6014	57	148	-259	-198
21.6211	47	166	-257	-192
21.6407	63	170	-254	-187
21.6604	68	141	-251	-185
21.6801	54	162	-248	-184
21.6998	63	165	-247	-184
21.7195	47	175	-248	-184
21.7392	53	179	-251	-185
21.7589	67	169	-253	-184
21.7786	57	165	-253	-183
21.7983	60	194	-253	-183
21.818	48	151	-254	-182
21.8377	59	156	-254	-181
21.8574	50	177	-254	-182
21.8771	52	160	-254	-184
21.8968	44	155	-252	-189
21.9165	65	173	-247	-193
21.9362	56	158	-244	-196
21.9559	64	174	-242	-197
21.9756	62	172	-243	-192
21.9953	48	147	-246	-186
22.015	56	157	-249	-180
22.0347	54	156	-252	-177
22.0544	63	156	-252	-178
22.0741	51	180	-250	-181
22.0938	56	171	-247	-188
22.1135	53	165	-245	-194
22.1332	53	173	-245	-198
22.1529	63	154	-244	-200
22.1726	50	153	-244	-199
22.1923	54	142	-245	-196
22.212	55	161	-246	-193
22.2316	59	186	-247	-191
22.2513	49	192	-249	-190
22.271	50	179	-252	-190
22.2907	55	181	-255	-191
22.3104	58	163	-254	-192
22.3301	46	189	-254	-193
22.3498	51	168	-252	-193
22.3695	55	181	-248	-194
22.3892	66	169	-245	-196
22.4089	63	194	-242	-197
22.4286	57	139	-240	-197
22.4483	51	183	-240	-196
22.468	61	183	-241	-194
22.4877	66	177	-243	-191
22.5074	58	176	-245	-190
22.5271	44	177	-246	-190
22.5468	51	172	-248	-192
22.5665	54	184	-247	-193
22.5862	56	165	-246	-196
22.6059	63	180	-244	-197
22.6256	54	194	-243	-196
22.6453	58	198	-241	-194
22.665	54	165	-239	-191
22.6847	57	175	-239	-187
22.7044	58	151	-240	-185
22.7241	55	183	-244	-186
22.7438	54	164	-246	-188
22.7635	47	178	-249	-191
22.7831	52	182	-251	-194
22.8028	55	190	-251	-196
22.8225	51	167	-250	-197
22.8422	61	168	-248	-196
22.8619	63	152	-246	-197
22.8816	64	173	-246	-198
22.9013	51	153	-245	-199
22.921	63	189	-245	-199
22.9407	50	181	-246	-198
22.9604	42	181	-247	-195
22.9801	50	168	-250	-191
22.9998	40	191	-253	-185
23.0195	52	185	-255	-181
23.0392	55	187	-256	-180
23.0589	45	171	-255	-184
23.0786	53	181	-252	-190
23.0983	50	170	-252	-198
23.118	55	187	-252	-205
23.1377	62	195	-254	-207
23.1574	64	192	-255	-204
23.1771	65	185	-255	-199
23.1968	49	166	-253	-192
23.2165	54	177	-250	-187
23.2362	56	186	-247	-186
23.2559	63	178	-248	-189
23.2756	51	190	-250	-194
23.2953	51	155	-252	-198
23.315	50	174	-255	-201
23.3347	67	179	-257	-202
23.3544	59	164	-256	-199
23.3741	58	163	-256	-195
23.3938	53	171	-255	-191
23.4135	55	169	-254	-187
23.4331	67	186	-254	-185
23.4528	75	172	-253	-186
23.4725	56	182	-251	-188
23.4922	51	169	-249	-192
23.5119	57	162	-247	-196
23.5316	64	178	-247	-201
23.5513	61	192	-249	-205
23.571	67	169	-252	-205
23.5907	52	156	-255	-204
23.6104	65	178	-257	-201
23.6301	52	174	-259	-196
23.6498	59	175	-258	-190
23.6695	53	153	-256	-187
23.6892	54	172	-256	-186
23.7089	58	180	-256	-187
23.7286	68	175	-257	-189
23.7483	57	191	-258	-193
23.768	54	188	-260	-196
23.7877	68	178	-261	-197
23.8074	56	193	-259	-196
23.8271	53	183	-256	-194
23.8468	52	170	-254	-193
23.8665	54	182	-253	-193
23.8862	41	167	-252	-194
23.9059	62	175	-252	-194
23.9256	51	185	-252	-194
23.9453	60	184	-251	-193
23.965	52	190	-250	-189
23.9846	54	183	-249	-186
24.0043	60	189	-250	-183
24.024	59	221	-249	-182
24.0437	51	186	-248	-182
24.0634	61	186	-248	-182
24.0831	65	188	-248	-182
24.1028	61	183	-249	-183
24.1225	64	184	-252	-182
24.1422	49	185	-254	-183
24.1619	46	197	-255	-185
24.1816	50	170	-253	-187
24.2013	64	177	-251	-188
24.221	62	160	-248	-186
24.2407	57	175	-248	-182
24.2604	57	192	-248	-179
24.2801	71	179	-250	-175
24.2998	58	170	-252	-174
24.3195	74	194	-251	-175
24.3392	54	182	-248	-176
24.3589	60	203	-243	-175
24.3786	45	193	-238	-173
24.3983	68	192	-235	-171
24.418	73	196	-235	-171
24.4377	64	208	-237	-172
24.4574	84	187	-240	-175
24.4771	63	203	-241	-180
24.4968	66	190	-241	-182
24.5165	75	182	-238	-180
24.5362	77	189	-236	-177
24.5559	87	198	-235	-174
24.5755	76	215	-233	-170
24.5953	75	189	-232	-167
24.615	75	192	-231	-163
24.6346	77	197	-229	-160
24.6543	64	212	-225	-158
24.674	99	218	-223	-156
24.6937	88	206	-223	-154
24.7134	80	248	-225	-151
24.7331	91	200	-228	-147
24.7528	93	230	-231	-142
24.7725	105	263	-232	-134
24.7922	106	236	-230	-127
24.8119	101	234	-225	-121
24.8316	97	244	-220	-117
24.8513	113	261	-216	-113
24.871	102	263	-212	-110
24.8907	99	252	-209	-108
24.9104	95	244	-204	-107
24.9301	109	267	-199	-107
24.9498	121	297	-193	-107
24.9695	129	241	-184	-103
24.9892	139	319	-175	-99
25.0089	144	287	-166	-87
25.0286	166	294	-156	-71
25.0483	167	303	-143	-56
25.068	152	318	-127	-42
25.0877	181	339	-109	-29
25.1074	228	351	-92	-17
25.1271	207	404	-77	-1
25.1468	234	411	-63	18
25.1665	266	477	-49	46
25.1862	308	456	-34	78
25.2059	318	465	-16	112
25.2255	306	525	8	149
25.2452	393	553	38	187
25.2649	398	680	70	228
25.2846	476	674	103	275
25.3043	481	767	139	328
25.324	546	805	175	385
25.3437	602	936	210	445
25.3634	599	934	246	510
25.3831	697	955	280	579
25.4028	715	999	312	646
25.4225	743	1126	336	718
25.4422	829	1193	356	785
25.4619	816	1175	370	846
25.4816	837	1170	377	889
25.5013	840	1195	383	915
25.521	843	1153	387	933
25.5407	834	1134	383	938
25.5604	801	1082	369	933
25.5801	895	1024	346	926
25.5998	869	976	316	909
25.6195	840	866	277	882
25.6392	783	855	234	840
25.6589	703	764	194	788
25.6786	701	747	158	737
25.6983	684	627	122	676
25.718	653	579	85	611
25.7377	535	515	49	543
25.7574	525	508	16	471
25.777	475	495	-19	402
25.7967	435	440	-51	338
25.8164	388	406	-77	280
25.8361	347	366	-97	234
25.8558	286	364	-114	191
25.8755	268	341	-127	150
25.8952	240	294	-139	111
25.9149	245	315	-150	74
25.9346	226	314	-161	43
25.9543	200	286	-171	18
25.974	184	286	-180	-4
25.9937	174	299	-187	-20
26.0134	144	249	-192	-35
26.0331	144	248	-195	-50
26.0528	144	245	-199	-67
26.0725	131	233	-202	-82
26.0922	118	243	-206	-95
26.1119	123	244	-211	-106
26.1316	142	233	-214	-113
26.1513	97	235	-217	-117
26.171	121	222	-218	-119
26.1907	97	214	-221	-119
26.2104	101	237	-223	-120
26.2301	98	213	-224	-120
26.2498	103	212	-225	-122
26.2695	80	217	-226	-125
26.2892	89	195	-227	-132
26.3089	74	215	-227	-139
26.3286	80	205	-229	-147
26.3483	81	199	-232	-152
26.368	79	188	-234	-157
26.3877	76	181	-234	-159
26.4074	81	197	-233	-161
26.427	71	221	-233	-162
26.4467	83	197	-235	-164
26.4664	84	219	-238	-163
26.4861	82	189	-242	-161
26.5058	84	223	-247	-158
26.5255	83	207	-249	-156
26.5452	78	216	-248	-155
26.5649	69	172	-247	-156
26.5846	78	198	-244	-158
26.6043	82	191	-244	-162
26.624	75	186	-246	-166
26.6437	59	177	-249	-167
26.6634	80	170	-251	-168
26.6831	52	198	-252	-167
26.7028	83	195	-253	-169
26.7225	71	169	-252	-170
26.7422	61	195	-251	-171
26.7619	75	167	-249	-174
26.7816	61	185	-248	-175
26.8013	65	180	-247	-174
26.821	86	189	-247	-172
26.8407	69	202	-248	-171
26.8604	52	194	-248	-172
26.8801	79	200	-250	-172
26.8998	64	213	-251	-174
26.9195	69	193	-252	-177
26.9392	68	180	-253	-179
26.9589	73	208	-254	-182
26.9785	65	190	-255	-183
26.9982	53	160	-254	-185
27.0179	75	186	-252	-186
27.0376	57	172	-252	-187
27.0573	64	164	-250	-187
27.077	63	170	-247	-186
27.0967	71	162	-243	-183
27.1164	69	182	-241	-180
27.1361	79	185	-238	-177
27.1558	73	196	-237	-174
27.1755	77	189	-239	-174
27.1952	75	185	-243	-175
27.2149	73	188	-246	-176
27.2346	64	214	-248	-175
27.2543	66	187	-249	-173
27.274	69	183	-248	-171
27.2937	74	188	-246	-167
27.3134	76	169	-244	-165
27.3331	81	191	-240	-164
27.3528	78	219	-236	-165
27.3725	89	210	-230	-163
27.3922	88	217	-224	-159
27.4119	101	244	-216	-153
27.4316	102	215	-208	-145
27.4513	104	242	-200	-135
27.471	135	256	-193	-126
27.4907	117	265	-187	-117
27.5104	116	291	-183	-107
27.5301	150	306	-180	-95
27.5497	146	329	-176	-80
27.5694	139	309	-173	-65
27.5892	183	325	-170	-52
27.6088	155	344	-166	-44
27.6285	170	329	-164	-43
27.6482	186	328	-161	-45
27.6679	179	323	-160	-49
27.6876	175	319	-159	-52
27.7073	199	308	-158	-52
27.727	177	293	-163	-50
27.7467	164	271	-170	-50
27.7664	166	232	-180	-53
27.7861	166	230	-192	-60
27.8058	162	233	-204	-71
27.8255	140	200	-213	-85
27.8452	140	219	-218	-97
27.8649	107	185	-222	-109
27.8846	121	187	-227	-119
27.9043	91	202	-233	-126
27.924	108	185	-239	-133
27.9437	104	189	-244	-140
27.9634	92	189	-247	-147
27.9831	80	179	-247	-154
28.0028	71	184	-246	-160
28.0225	68	154	-246	-166
28.0422	71	168	-248	-170
28.0619	67	166	-252	-171
28.0816	76	172	-255	-172
28.1013	85	163	-257	-173
28.121	69	168	-259	-175
28.1407	54	146	-259	-178
28.1604	55	175	-257	-182
28.1801	69	150	-255	-186
28.1998	58	181	-254	-189
28.2194	56	195	-252	-189
28.2391	63	167	-250	-189
28.2588	61	177	-252	-188
28.2785	51	166	-256	-186
28.2982	54	157	-260	-184
28.3179	50	185	-263	-182
28.3376	50	167	-266	-181
28.3573	52	173	-267	-180
28.377	69	172	-267	-181
28.3967	61	154	-267	-185
28.4164	66	170	-267	-190
28.4361	54	138	-267	-194
28.4558	56	145	-265	-195
28.4755	64	177	-263	-196
28.4952	38	133	-260	-197
28.5149	47	165	-258	-198
28.5346	44	166	-257	-199
28.5543	44	149	-257	-201
28.574	46	158	-260	-202
28.5937	42	159	-264	-203
28.6134	49	137	-267	-203
28.6331	33	173	-271	-203
28.6528	49	163	-272	-202
28.6725	48	147	-272	-201
28.6922	57	159	-272	-196
28.7119	49	155	-271	-194
28.7316	41	145	-270	-193
28.7512	55	157	-268	-195
28.7709	63	149	-266	-198
28.7906	55	139	-265	-201
28.8103	57	168	-264	-203
28.83	61	161	-265	-202
28.8497	51	150	-267	-201
28.8694	54	170	-272	-201
28.8891	60	159	-275	-202
28.9088	55	160	-276	-205
28.9285	61	172	-274	-207
28.9482	52	150	-271	-208
28.9679	56	139	-268	-204
28.9876	62	148	-265	-198
29.0073	57	173	-264	-194
29.027	42	155	-266	-191
29.0467	54	170	-268	-189
29.0664	45	134	-270	-190
29.0861	43	143	-272	-194
29.1058	45	173	-275	-197
29.1255	51	157	-277	-198
29.1452	41	149	-278	-200
29.1649	55	182	-277	-202
29.1846	56	153	-275	-203
29.2043	52	153	-271	-201
29.224	50	125	-268	-199
29.2437	37	147	-266	-199
29.2634	48	153	-265	-198
29.2831	34	157	-268	-196
29.3028	44	159	-270	-197
29.3225	42	176	-271	-197
29.3422	50	132	-271	-198
29.3619	44	162	-270	-197
29.3816	57	174	-270	-198
29.4012	56	149	-270	-200
29.4209	53	159	-270	-202
29.4406	40	138	-270	-201
29.4603	48	144	-269	-202
29.48	50	153	-267	-202
29.4997	48	146	-265	-202
29.5194	50	150	-263	-201
29.5391	50	183	-263	-203
29.5588	52	147	-265	-205
29.5785	36	155	-267	-207
29.5982	48	141	-269	-206
29.6179	54	132	-269	-205
29.6376	60	151	-268	-203
29.6573	53	149	-267	-200
29.677	58	145	-265	-198
29.6967	56	135	-265	-199
29.7164	47	157	-267	-200
29.7361	54	143	-270	-201
29.7558	50	151	-272	-202
29.7755	49	140	-273	-203
29.7952	50	139	-272	-202
29.8149	47	129	-271	-201
29.8346	42	141	-268	-201
29.8543	40	152	-267	-201
29.874	42	143	-267	-201
29.8937	41	173	-268	-201
29.9134	52	162	-268	-201
29.9331	47	148	-270	-202
29.9528	52	162	-272	-202
29.9724	47	156	-274	-202
29.9921	41	148	-275	-202
30.0118	46	138	-277	-202
30.0315	43	156	-276	-201
30.0512	36	150	-273	-200
30.0709	47	151	-270	-202
30.0906	39	154	-267	-204
30.1103	46	149	-266	-205
30.13	36	156	-266	-205
30.1497	50	141	-269	-205
30.1694	54	145	-274	-205
30.1891	32	156	-277	-203
30.2088	42	166	-280	-201
30.2285	46	159	-281	-201
30.2482	51	132	-281	-201
30.2679	51	146	-278	-201
30.2876	40	150	-276	-201
30.3073	36	160	-272	-201
30.327	48	146	-270	-202
30.3467	48	158	-267	-201
30.3664	53	152	-267	-201
30.3861	53	135	-267	-204
30.4058	49	162	-268	-209
30.4255	44	130	-269	-212
30.4452	40	151	-272	-215
30.4649	41	132	-273	-216
30.4846	52	174	-273	-217
30.5043	45	151	-272	-214
30.524	39	142	-270	-212
30.5436	35	150	-269	-211
30.5633	47	134	-269	-212
30.5831	44	142	-270	-213
30.6027	45	123	-271	-214
30.6224	43	123	-271	-214
30.6421	39	139	-271	-213
30.6618	62	142	-272	-210
30.6815	53	136	-271	-206
30.7012	39	170	-271	-204
30.7209	49	139	-272	-204
30.7406	37	154	-273	-206
30.7603	35	137	-274	-208
30.78	43	158	-274	-208
30.7997	49	134	-274	-208
30.8194	44	146	-275	-206
30.8391	40	137	-275	-203
30.8588	56	136	-275	-201
30.8785	40	143	-275	-202
30.8982	45	152	-273	-202
30.9179	50	148	-271	-202
30.9376	39	140	-270	-202
30.9573	45	135	-268	-202
30.977	48	140	-268	-203
30.9967	51	163	-269	-204
31.0164	50	155	-270	-207
31.0361	43	126	-273	-209
31.0558	48	119	-276	-210
31.0755	48	153	-281	-212
31.0952	48	139	-283	-213
31.1149	38	145	-284	-214
31.1346	39	141	-283	-215
31.1543	58	116	-279	-215
31.174	45	135	-274	-213
31.1936	35	130	-269	-209
31.2133	35	142	-268	-204
31.233	44	150	-269	-202
31.2527	40	153	-272	-202
31.2724	44	150	-275	-205
31.2921	38	150	-278	-210
31.3118	50	150	-279	-214
31.3315	43	136	-277	-215
31.3512	39	144	-274	-213
31.3709	37	140	-272	-210
31.3906	46	121	-270	-207
31.4103	46	150	-269	-206
31.43	47	141	-269	-206
31.4497	40	154	-270	-207
31.4694	37	140	-271	-205
31.4891	37	142	-274	-204
31.5088	44	137	-276	-203
31.5285	50	163	-278	-203
31.5482	47	118	-279	-203
31.5679	42	138	-279	-205
31.5876	34	168	-278	-206
31.6073	49	144	-277	-206
31.627	45	134	-277	-205
31.6467	28	149	-276	-205
31.6664	40	131	-276	-207
31.6861	55	133	-278	-208
31.7058	58	142	-280	-209
31.7255	50	138	-281	-211
31.7451	44	130	-282	-211
31.7648	48	116	-281	-211
31.7845	41	158	-278	-210
31.8042	45	141	-275	-211
31.8239	42	143	-272	-210
31.8436	48	150	-269	-209
31.8633	34	133	-268	-209
31.883	43	126	-268	-208
31.9027	38	143	-268	-208
31.9224	41	120	-269	-207
31.9421	46	151	-271	-207
31.9618	42	143	-273	-206
31.9815	42	135	-274	-205
32.0012	44	154	-275	-204
32.0209	36	139	-275	-204
32.0406	44	131	-276	-204
32.0603	40	129	-276	-204
32.08	58	138	-278	-204
32.0997	42	143	-279	-206
32.1194	36	143	-280	-208
32.1391	40	137	-280	-210
32.1588	45	145	-279	-211
32.1785	41	155	-279	-211
32.1982	34	113	-278	-211
32.2179	43	124	-279	-210
32.2376	41	136	-279	-207
32.2573	44	136	-280	-206
32.277	43	143	-279	-205
32.2967	48	156	-277	-205
32.3164	55	121	-276	-204
32.3361	38	150	-276	-203
32.3558	35	129	-277	-201
32.3755	39	149	-277	-197
32.3951	45	163	-278	-192
32.4148	40	137	-278	-189
32.4345	43	130	-277	-189
32.4542	49	133	-276	-193
32.4739	30	126	-275	-199
32.4936	45	143	-275	-205
32.5133	38	150	-275	-209
32.533	31	180	-275	-209
32.5527	47	150	-277	-205
32.5724	40	152	-280	-199
32.5921	41	156	-282	-195
32.6118	40	124	-282	-195
32.6315	40	133	-281	-195
32.6512	44	151	-280	-195
32.6709	47	140	-276	-194
32.6906	48	147	-272	-193
32.7103	39	117	-270	-192
32.73	26	127	-270	-192
32.7497	50	134	-270	-196
32.7694	35	147	-269	-199
32.7891	33	144	-270	-200
32.8088	36	140	-270	-199
32.8285	41	138	-270	-196
32.8482	46	129	-271	-192
32.8679	49	128	-273	-189
32.8876	38	141	-276	-188
32.9073	41	138	-279	-189
32.927	39	129	-279	-192
32.9466	44	137	-278	-195
32.9663	58	136	-276	-198
32.986	50	133	-275	-199
33.0057	49	123	-275	-197
33.0254	35	124	-275	-194
33.0451	37	123	-276	-190
33.0648	32	129	-277	-187
33.0845	38	136	-276	-186
33.1042	37	148	-276	-187
33.1239	42	138	-275	-186
33.1436	47	123	-276	-185
33.1633	29	130	-276	-182
33.183	44	155	-276	-177
33.2027	55	129	-276	-174
33.2224	61	128	-275	-172
33.2421	48	138	-275	-171
33.2618	42	116	-274	-172
33.2815	34	123	-274	-172
33.3012	32	137	-272	-175
33.3209	37	133	-271	-177
33.3406	42	146	-270	-178
33.3603	31	131	-269	-178
33.38	41	147	-271	-176
33.3997	45	159	-275	-173
33.4194	35	138	-280	-169
33.4391	44	119	-285	-166
33.4588	28	132	-287	-164
33.4785	41	126	-286	-164
33.4982	37	141	-281	-164
33.5179	42	125	-274	-163
33.5376	40	132	-269	-160
33.5573	40	144	-266	-158
33.5769	30	145	-264	-157
33.5966	37	130	-265	-156
33.6163	41	152	-268	-156
33.636	41	157	-270	-155
33.6557	42	127	-271	-154
33.6754	31	125	-271	-151
33.6951	44	121	-271	-149
33.7148	33	146	-272	-150
33.7345	43	106	-273	-152
33.7542	44	156	-276	-155
33.7739	47	134	-279	-157
33.7936	34	129	-281	-158
33.8133	45	126	-283	-156
33.833	46	116	-283	-152
33.8527	43	129	-281	-147
33.8724	38	128	-281	-141
33.8921	47	126	-279	-136
33.9118	39	108	-276	-132
33.9315	33	151	-274	-132
33.9512	44	137	-273	-134
33.9709	40	123	-274	-137
33.9906	28	129	-275	-141
34.0103	54	154	-277	-144
34.03	50	138	-279	-147
34.0497	37	139	-277	-148
34.0694	35	141	-274	-147
34.0891	35	155	-271	-147
34.1088	37	139	-268	-147
34.1285	37	139	-267	-146
34.1482	52	137	-266	-146
34.1679	44	140	-267	-148
34.1875	31	123	-269	-149
34.2072	39	126	-271	-150
34.2269	24	131	-274	-151
34.2466	38	135	-277	-152
34.2663	46	127	-280	-153
34.286	40	125	-281	-151
34.3057	46	141	-280	-151
34.3254	37	135	-279	-151
34.3451	41	127	-277	-150
34.3648	38	134	-276	-151
34.3845	41	143	-275	-155
34.4042	50	126	-275	-159
34.4239	44	170	-275	-162
34.4436	37	137	-276	-164
34.4633	52	144	-276	-167
34.483	39	126	-276	-167
34.5027	42	131	-276	-166
34.5224	48	162	-277	-168
34.5421	47	140	-277	-170
34.5618	31	123	-278	-172
34.5815	33	141	-279	-173
34.6012	43	126	-281	-173
34.6209	42	142	-282	-173
34.6406	33	139	-281	-172
34.6603	37	131	-279	-171
34.68	47	147	-276	-173
34.6997	38	137	-272	-175
34.7193	34	130	-270	-177
34.739	53	124	-270	-181
34.7587	51	108	-272	-184
34.7784	52	142	-276	-187
34.7981	48	132	-279	-188
34.8178	38	142	-283	-188
34.8375	35	128	-284	-187
34.8572	46	141	-283	-187
34.8769	40	129	-281	-188
34.8966	30	150	-280	-189
34.9163	46	132	-278	-190
34.936	54	137	-278	-190
34.9557	51	144	-278	-189
34.9754	46	145	-278	-188
34.9951	34	138	-278	-187
35.0148	41	117	-277	-187
35.0345	33	100	-276	-189
35.0542	37	140	-276	-193
35.0739	43	119	-275	-196
35.0936	33	130	-275	-199
35.1133	40	127	-276	-199
35.133	45	127	-277	-200
35.1527	48	127	-277	-199
35.1724	44	118	-278	-198
35.1921	30	123	-279	-197
35.2118	37	145	-280	-198
35.2315	28	131	-281	-198
35.2512	35	124	-283	-197
35.2709	46	117	-284	-197
35.2906	45	140	-284	-196
35.3103	32	121	-283	-195
35.3299	40	136	-282	-193
35.3496	42	129	-280	-191
35.3693	43	151	-279	-191
35.389	55	156	-279	-190
35.4087	55	140	-278	-191
35.4284	39	157	-278	-190
35.4481	32	130	-279	-191
35.4678	42	151	-280	-192
35.4875	28	118	-282	-192
35.5072	36	125	-285	-193
35.5269	35	121	-288	-193
35.5466	41	115	-288	-193
35.5663	39	145	-285	-192
35.586	39	137	-280	-192
35.6057	44	137	-274	-192
35.6254	39	135	-268	-193
35.6451	46	132	-266	-194
35.6648	45	140	-269	-196
35.6845	37	133	-274	-197
35.7042	34	134	-279	-198
35.7239	44	157	-281	-198
35.7436	53	126	-280	-198
35.7633	34	145	-277	-198
35.783	35	140	-272	-196
35.8027	37	149	-267	-195
35.8224	35	131	-265	-194
35.8421	44	137	-266	-192
35.8618	40	157	-269	-189
35.8815	46	146	-272	-186
35.9012	41	139	-274	-183
35.9209	51	147	-273	-182
35.9406	45	162	-271	-181
35.9603	49	185	-268	-181
35.9799	54	147	-265	-182
35.9996	54	159	-263	-181
36.0193	50	149	-262	-180
36.039	65	155	-262	-178
36.0587	62	175	-260	-175
36.0784	57	149	-258	-171
36.0981	61	163	-254	-166
36.1178	73	169	-248	-162
36.1375	86	177	-241	-160
36.1572	69	189	-232	-157
36.1769	70	196	-223	-155
36.1966	91	207	-217	-151
36.2163	88	192	-214	-143
36.236	78	208	-213	-134
36.2557	100	201	-214	-125
36.2754	97	203	-217	-119
36.2951	107	194	-220	-115
36.3148	98	213	-224	-115
36.3345	84	184	-226	-117
36.3542	106	187	-229	-118
36.3739	95	173	-233	-118
36.3936	88	180	-238	-118
36.4133	98	166	-243	-119
36.433	95	192	-250	-123
36.4527	86	172	-257	-128
36.4724	81	152	-264	-136
36.4921	73	180	-267	-143
36.5117	77	174	-271	-150
36.5314	79	171	-272	-157
36.5511	71	153	-271	-166
36.5708	59	149	-270	-174
36.5905	61	164	-270	-180
36.6102	71	136	-270	-184
36.6299	74	148	-269	-183
36.6496	74	144	-268	-179
36.6693	55	151	-269	-176
36.689	51	162	-270	-175
36.7087	75	137	-270	-175
36.7284	57	128	-270	-177
36.7481	58	150	-270	-178
36.7678	55	151	-268	-178
36.7875	60	172	-266	-174
36.8072	63	143	-264	-170
36.8269	75	174	-263	-167
36.8466	75	177	-263	-165
36.8663	52	170	-262	-165
36.886	55	169	-261	-166
36.9057	74	155	-259	-166
36.9254	67	143	-257	-167
36.9451	82	163	-253	-166
36.9648	71	157	-250	-164
36.9845	87	183	-247	-159
37.0042	65	162	-244	-155
37.0239	77	202	-240	-151
37.0436	77	165	-239	-145
37.0633	84	202	-237	-141
37.083	78	185	-235	-138
37.1026	94	184	-233	-136
37.1223	95	206	-233	-132
37.142	100	221	-233	-127
37.1617	100	207	-232	-122
37.1814	92	194	-232	-117
37.2011	94	223	-231	-113
37.2208	112	217	-229	-111
37.2405	108	201	-227	-112
37.2602	97	207	-225	-113
37.2799	85	212	-227	-114
37.2996	97	177	-232	-116
37.3193	85	179	-238	-120
37.339	107	185	-243	-127
37.3587	108	170	-247	-134
37.3784	84	181	-250	-141
37.3981	74	193	-252	-146
37.4178	83	178	-252	-149
37.4375	90	169	-252	-149
37.4572	81	166	-251	-147
37.4769	83	172	-249	-144
37.4966	105	140	-246	-141
37.5163	88	166	-243	-138
37.536	102	185	-243	-137
37.5557	88	188	-242	-134
37.5754	91	202	-241	-130
37.5951	73	167	-240	-126
37.6148	102	176	-237	-121
37.6345	93	194	-234	-118
37.6542	92	198	-231	-116
37.6739	98	216	-228	-115
37.6936	108	213	-226	-112
37.7133	110	218	-220	-105
37.733	120	213	-212	-95
37.7527	121	227	-203	-82
37.7723	129	230	-195	-70
37.792	139	273	-188	-60
37.8117	135	270	-179	-51
37.8314	134	254	-172	-40
37.8511	167	292	-166	-25
37.8708	196	284	-156	-6
37.8905	203	318	-144	14
37.9102	205	343	-132	33
37.9299	170	351	-123	46
37.9496	199	356	-115	55
37.9693	183	319	-108	60
37.989	193	385	-106	64
38.0087	226	403	-108	68
38.0284	219	367	-111	74
38.0481	222	381	-116	83
38.0678	235	355	-121	90
38.0875	221	308	-125	96
38.1072	215	316	-128	98
38.1269	221	303	-130	96
38.1466	216	312	-133	89
38.1663	223	265	-139	80
38.186	201	276	-147	72
38.2057	169	254	-157	61
38.2254	183	285	-167	47
38.2451	168	253	-178	30
38.2648	177	240	-191	10
38.2845	153	203	-201	-10
38.3041	156	187	-211	-29
38.3239	137	219	-216	-45
38.3436	140	222	-219	-57
38.3632	113	214	-219	-66
38.3829	109	205	-218	-75
38.4026	110	181	-217	-82
38.4223	109	168	-219	-89
38.442	110	183	-222	-94
38.4617	88	200	-227	-99
38.4814	109	195	-231	-107
38.5011	96	184	-235	-113
38.5208	100	172	-237	-117
38.5405	99	173	-238	-120
38.5602	84	190	-236	-120
38.5799	91	194	-234	-120
38.5996	97	201	-233	-115
38.6193	84	190	-231	-111
38.639	95	221	-230	-108
38.6587	93	203	-229	-105
38.6784	97	211	-227	-100
38.6981	106	185	-225	-96
38.7178	103	232	-223	-92
38.7375	103	214	-222	-88
38.7572	110	198	-223	-83
38.7769	112	193	-223	-80
38.7966	92	221	-226	-79
38.8163	93	198	-231	-81
38.836	123	187	-235	-82
38.8557	109	218	-239	-85
38.8754	94	190	-241	-90
38.895	103	181	-240	-95
38.9147	94	193	-237	-103
38.9344	68	217	-234	-111
38.9541	88	184	-233	-119
38.9738	74	192	-236	-126
38.9935	88	170	-244	-132
39.0132	74	163	-252	-136
39.0329	66	137	-259	-139
39.0526	70	158	-266	-145
39.0723	60	148	-271	-153
39.092	69	162	-274	-161
39.1117	86	152	-274	-168
39.1314	63	173	-273	-174
39.1511	63	143	-273	-176
39.1708	52	150	-271	-175
39.1905	54	145	-269	-174
39.2102	68	162	-268	-173
39.2299	44	136	-268	-173
39.2496	47	174	-268	-176
39.2693	57	141	-267	-178
39.289	49	169	-266	-181
39.3087	49	167	-267	-182
39.3284	63	162	-267	-183
39.3481	60	152	-266	-184
39.3678	52	145	-267	-187
39.3875	61	149	-268	-191
39.4072	64	146	-268	-196
39.4269	48	146	-268	-199
39.4466	56	136	-269	-200
39.4663	65	123	-271	-200
39.486	45	154	-271	-198
39.5057	64	134	-272	-195
39.5254	57	159	-275	-192
39.545	52	160	-277	-190
39.5647	47	124	-279	-190
39.5844	52	137	-281	-192
39.6041	42	130	-282	-195
39.6238	45	132	-283	-199
39.6435	43	137	-283	-201
39.6632	37	131	-284	-200
39.6829	46	123	-283	-199
39.7026	45	120	-282	-197
39.7223	55	120	-280	-196
39.742	44	121	-279	-195
39.7617	50	141	-278	-196
39.7814	49	132	-279	-196
39.8011	43	127	-282	-196
39.8208	46	133	-284	-197
39.8405	23	134	-285	-198
39.8602	32	134	-284	-202
39.8799	47	116	-284	-206
39.8996	42	151	-283	-210
39.9193	43	136	-284	-213
39.939	32	109	-285	-214
39.9587	32	104	-288	-215
39.9784	43	129	-289	-216
39.9981	40	125	-288	-217
40.0178	37	130	-287	-218
40.0375	35	101	-285	-218
40.0572	40	147	-283	-217
40.0769	33	131	-281	-216
40.0966	45	137	-279	-214
40.1163	36	134	-278	-212
40.136	45	116	-277	-213
40.1556	30	112	-275	-216
40.1753	49	131	-275	-217
40.195	47	126	-276	-215
40.2147	46	136	-278	-213
40.2344	37	108	-279	-211
40.2541	40	143	-281	-209
40.2738	38	122	-284	-208
40.2935	25	128	-286	-210
40.3132	35	132	-286	-213
40.3329	49	135	-286	-214
40.3526	34	122	-285	-213
40.3723	36	131	-284	-212
40.392	31	106	-284	-211
40.4117	37	110	-284	-211
40.4314	55	131	-287	-211
40.4511	30	124	-288	-212
40.4708	38	144	-288	-213
40.4905	33	109	-289	-213
40.5102	38	138	-289	-214
40.5299	37	114	-290	-214
40.5496	36	122	-290	-217
40.5693	44	121	-290	-220
40.589	48	120	-291	-223
40.6087	31	106	-289	-224
40.6284	44	134	-288	-222
40.6481	35	115	-288	-219
40.6678	46	128	-287	-215
40.6874	38	138	-287	-211
40.7071	38	126	-287	-209
40.7268	34	128	-287	-209
40.7465	42	117	-288	-211
40.7662	38	127	-288	-214
40.7859	30	157	-287	-216
40.8056	33	138	-286	-218
40.8253	31	116	-286	-219
40.845	42	112	-286	-219
40.8647	37	120	-285	-219
40.8844	34	118	-286	-218
40.9041	29	126	-287	-217
40.9238	39	130	-288	-218
40.9435	38	140	-288	-217
40.9632	45	148	-288	-216
40.9829	31	125	-287	-214
41.0026	37	125	-287	-211
41.0223	44	131	-286	-209
41.042	32	138	-285	-205
41.0617	35	136	-285	-203
41.0814	38	123	-284	-205
41.1011	39	129	-282	-206
41.1208	45	137	-282	-207
41.1405	32	151	-282	-209
41.1602	38	139	-282	-207
41.1799	32	133	-280	-205
41.1996	39	148	-278	-200
41.2193	45	137	-275	-198
41.239	40	160	-271	-196
41.2587	48	165	-266	-196
41.2784	42	140	-262	-196
41.2981	53	152	-260	-197
41.3177	68	132	-260	-194
41.3374	67	133	-261	-191
41.3571	62	130	-264	-185
41.3768	53	186	-268	-180
41.3965	64	143	-270	-173
41.4162	69	159	-269	-168
41.4359	65	156	-267	-166
41.4556	72	168	-264	-167
41.4753	67	174	-262	-166
41.495	61	149	-261	-167
41.5147	62	175	-261	-169
41.5344	73	155	-263	-169
41.5541	62	145	-266	-169
41.5738	60	160	-266	-169
41.5935	60	152	-266	-173
41.6132	61	146	-266	-178
41.6329	51	128	-267	-185
41.6526	41	127	-269	-194
41.6723	49	137	-272	-202
41.692	55	114	-277	-206
41.7117	43	140	-281	-208
41.7314	42	124	-284	-206
41.7511	48	116	-286	-205
41.7708	38	132	-287	-204
41.7905	39	113	-286	-204
41.8102	39	137	-285	-207
41.8299	42	130	-285	-208
41.8496	41	149	-289	-208
41.8693	37	115	-292	-208
41.889	28	124	-294	-207
41.9087	37	137	-295	-207
41.9283	32	131	-293	-207
41.948	47	111	-290	-207
41.9677	45	114	-286	-208
41.9874	30	146	-285	-208
42.0071	39	136	-288	-207
42.0268	40	117	-291	-207
42.0465	46	130	-294	-207
42.0662	43	134	-294	-206
42.0859	35	131	-293	-204
42.1056	35	130	-290	-202
42.1253	37	132	-287	-201
42.145	36	139	-285	-201
42.1647	37	134	-284	-201
42.1844	22	127	-284	-202
42.2041	37	100	-285	-201
42.2238	38	121	-287	-202
42.2435	31	115	-289	-201
42.2632	42	131	-290	-201
42.2829	31	120	-291	-201
42.3026	38	136	-291	-202
42.3223	34	122	-291	-202
42.342	50	120	-291	-202
42.3617	33	128	-291	-203
42.3814	45	116	-291	-207
42.4011	28	128	-291	-210
42.4208	37	136	-289	-215
42.4405	24	119	-288	-218
42.4601	39	129	-286	-219
42.4798	43	120	-284	-217
42.4995	35	110	-285	-213
42.5192	35	130	-286	-211
42.5389	27	138	-288	-210
42.5586	36	119	-289	-210
42.5783	27	103	-290	-211
42.598	27	120	-291	-212
42.6177	33	116	-290	-211
42.6374	37	116	-289	-210
42.6571	35	125	-289	-209
42.6768	35	132	-288	-210
42.6965	43	127	-286	-210
42.7162	28	122	-285	-211
42.7359	40	111	-284	-212
42.7556	25	103	-283	-214
42.7753	46	104	-282	-215
42.795	32	112	-282	-215
42.8147	36	117	-285	-217
42.8344	29	118	-287	-219
42.8541	33	123	-289	-220
42.8738	37	121	-291	-221
42.8935	37	139	-293	-220
42.9132	22	153	-294	-219
42.9329	27	127	-295	-218
42.9526	32	122	-295	-216
42.9723	32	125	-295	-215
42.992	30	124	-293	-214
43.0117	45	117	-290	-212
43.0314	37	126	-287	-211
43.0511	38	122	-286	-210
43.0707	31	123	-286	-210
43.0904	33	124	-287	-213
43.1101	29	139	-287	-214
43.1298	35	120	-288	-216
43.1495	33	133	-287	-218
43.1692	46	127	-287	-219
43.1889	35	121	-287	-219
43.2086	33	130	-287	-217
43.2283	29	112	-289	-214
43.248	40	105	-290	-210
43.2677	29	145	-290	-206
43.2874	45	121	-291	-205
43.3071	31	128	-290	-206
43.3268	37	136	-289	-209
43.3465	41	116	-286	-212
43.3662	29	120	-284	-215
43.3859	28	111	-283	-217
43.4056	28	106	-282	-217
43.4253	50	124	-282	-217
43.445	33	101	-282	-217
43.4647	30	113	-283	-217
43.4844	36	118	-283	-218
43.5041	39	114	-283	-221
43.5238	35	129	-284	-224
43.5435	29	120	-286	-227
43.5632	39	137	-287	-228
43.5829	34	127	-288	-227
43.6026	44	118	-289	-225
43.6223	36	131	-289	-221
43.642	39	120	-289	-219
43.6617	38	116	-289	-219
43.6814	35	98	-289	-218
43.7011	32	125	-289	-219
43.7207	39	110	-289	-220
43.7404	27	100	-287	-222
43.7601	39	110	-286	-224
43.7798	32	140	-284	-223
43.7995	31	118	-285	-222
43.8192	27	117	-288	-219
43.8389	26	105	-291	-215
43.8586	42	126	-293	-211
43.8783	41	152	-294	-211
43.898	27	115	-292	-213
43.9177	25	120	-289	-217
43.9374	39	114	-286	-222
43.9571	25	124	-284	-226
43.9768	25	126	-282	-228
43.9965	35	131	-281	-227
44.0162	37	143	-280	-223
44.0359	35	124	-278	-220
44.0556	47	125	-276	-217
44.0753	36	123	-274	-214
44.095	39	130	-274	-212
44.1147	40	131	-275	-213
44.1344	40	134	-276	-215
44.1541	36	132	-278	-215
44.1738	39	133	-279	-215
44.1935	35	130	-278	-216
44.2132	45	135	-277	-214
44.2329	26	134	-277	-211
44.2526	34	128	-278	-209
44.2722	35	135	-280	-207
44.2919	35	154	-285	-205
44.3116	32	145	-289	-202
44.3313	33	134	-292	-201
44.351	41	130	-292	-201
44.3707	38	129	-291	-203
44.3904	41	136	-288	-206
44.4101	25	133	-284	-211
44.4298	35	127	-283	-215
44.4495	47	136	-285	-217
44.4692	32	148	-287	-217
44.4889	28	114	-290	-217
44.5086	38	147	-292	-217
44.5283	36	128	-293	-219
44.548	33	112	-292	-222
44.5677	21	119	-291	-225
44.5874	29	146	-291	-227
44.6071	38	124	-291	-227
44.6268	43	115	-290	-225
44.6465	44	110	-289	-224
44.6662	38	107	-287	-221
44.6859	38	120	-286	-219
44.7056	32	128	-286	-219
44.7253	39	122	-288	-218
44.745	36	119	-290	-219
44.7647	33	124	-292	-219
44.7844	29	138	-292	-221
44.8041	30	112	-291	-223
44.8238	28	119	-289	-224
44.8435	38	119	-287	-224
44.8631	38	114	-286	-224
44.8828	35	122	-288	-224
44.9025	35	134	-290	-224
44.9222	38	116	-292	-223
44.9419	26	103	-294	-223
44.9616	35	114	-296	-221
44.9813	39	113	-296	-219
45.001	30	130	-296	-218
45.0207	25	121	-296	-217
45.0404	37	116	-298	-216
45.0601	26	128	-299	-214
45.0798	35	128	-300	-214
45.0995	38	125	-300	-214
45.1192	25	127	-300	-213
45.1389	16	114	-298	-215
45.1586	37	136	-297	-218
45.1783	39	108	-296	-220
45.198	28	138	-296	-222
45.2177	55	127	-296	-223
45.2374	38	131	-296	-222
45.2571	44	125	-297	-221
45.2768	38	131	-298	-220
45.2965	38	106	-298	-219
45.3162	42	110	-298	-220
45.3359	29	110	-298	-220
45.3556	31	113	-298	-221
45.3753	27	129	-298	-221
45.395	26	105	-298	-220
45.4147	44	130	-299	-219
45.4344	30	139	-299	-217
45.4541	33	120	-298	-216
45.4738	37	127	-297	-216
45.4935	33	111	-296	-216
45.5131	32	116	-296	-217
45.5328	36	149	-295	-218
45.5525	36	115	-294	-217
45.5722	29	100	-293	-217
45.5919	27	109	-291	-218
45.6116	26	118	-291	-219
45.6313	32	114	-290	-221
45.651	34	110	-290	-223
45.6707	36	104	-291	-225
45.6904	25	114	-291	-225
45.7101	26	125	-293	-223
45.7298	34	121	-296	-222
45.7495	25	127	-298	-220
45.7692	41	123	-300	-219
45.7889	37	135	-300	-219
45.8086	34	123	-299	-219
45.8283	26	106	-297	-221
45.848	25	101	-296	-221
45.8677	36	113	-296	-221
45.8874	29	125	-297	-222
45.9071	35	121	-297	-222
45.9268	33	126	-298	-221
45.9465	35	89	-297	-221
45.9662	43	138	-296	-220
45.9859	34	128	-294	-221
46.0056	36	131	-293	-222
46.0253	29	127	-291	-223
46.045	29	118	-289	-224
46.0647	40	116	-287	-226
46.0844	26	117	-287	-226
46.1041	30	120	-287	-225
46.1237	36	134	-289	-223
46.1434	30	100	-292	-221
46.1631	34	114	-295	-219
46.1828	39	125	-298	-217
46.2025	30	127	-299	-216
46.2222	22	129	-299	-217
46.2419	42	118	-298	-220
46.2616	34	132	-297	-221
46.2813	32	125	-295	-224
46.301	35	99	-294	-227
46.3207	44	131	-293	-228
46.3404	25	129	-291	-226
46.3601	29	124	-290	-223
46.3798	26	128	-288	-221
46.3995	43	121	-287	-219
46.4192	41	115	-286	-216
46.4389	39	123	-285	-216
46.4586	39	113	-286	-218
46.4783	37	114	-289	-219
46.498	32	118	-291	-219
46.5177	36	140	-293	-218
46.5374	36	124	-294	-216
46.5571	37	120	-292	-213
46.5768	48	133	-290	-210
46.5965	28	134	-288	-209
46.6162	43	139	-287	-211
46.6359	42	124	-290	-214
46.6556	48	137	-293	-217
46.6752	35	127	-295	-218
46.6949	40	118	-295	-217
46.7146	33	126	-294	-215
46.7343	48	119	-293	-212
46.754	38	120	-290	-210
46.7737	43	110	-289	-210
46.7934	43	141	-289	-213
46.8131	33	126	-289	-216
46.8328	35	111	-289	-218
46.8525	44	119	-289	-219
46.8722	37	130	-291	-218
46.8919	55	111	-293	-216
46.9116	43	126	-294	-213
46.9313	33	141	-296	-214
46.951	46	131	-296	-216
46.9707	28	126	-294	-218
46.9904	39	127	-291	-222
47.0101	38	123	-289	-225
47.0298	41	118	-287	-226
47.0495	35	132	-286	-224
47.0692	30	135	-287	-222
47.0889	28	130	-288	-220
47.1086	42	158	-289	-218
47.1283	41	142	-289	-217
47.148	39	149	-289	-216
47.1677	36	117	-288	-213
47.1874	48	128	-287	-209
47.2071	37	117	-285	-204
47.2268	41	148	-283	-201
47.2465	40	144	-283	-200
47.2662	38	127	-283	-202
47.2859	49	125	-283	-206
47.3055	37	144	-285	-211
47.3252	37	124	-286	-215
47.3449	31	144	-286	-217
47.3646	35	136	-284	-215
47.3843	42	122	-282	-211
47.404	43	140	-279	-205
47.4237	44	131	-278	-198
47.4434	52	143	-277	-192
47.4631	42	143	-279	-189
47.4828	40	137	-282	-187
47.5025	35	133	-284	-187
47.5222	57	137	-285	-185
47.5419	61	153	-284	-183
47.5616	42	144	-280	-179
47.5813	47	140	-276	-176
47.601	41	134	-270	-175
47.6207	61	133	-266	-175
47.6404	53	136	-261	-176
47.6601	50	143	-257	-177
47.6798	60	172	-254	-175
47.6995	63	193	-253	-173
47.7192	69	141	-253	-170
47.7389	65	137	-252	-167
47.7586	71	168	-251	-161
47.7783	79	165	-249	-154
47.798	75	185	-245	-145
47.8177	85	192	-238	-134
47.8374	83	173	-230	-121
47.8571	100	229	-221	-109
47.8768	107	232	-211	-94
47.8965	111	242	-201	-78
47.9161	101	242	-192	-61
47.9358	117	252	-185	-42
47.9555	112	271	-177	-24
47.9752	156	292	-168	-6
47.9949	146	308	-155	14
48.0146	134	307	-140	35
48.0343	188	324	-122	61
48.054	191	337	-105	88
48.0737	202	361	-93	115
48.0934	211	365	-83	143
48.1131	237	429	-75	167
48.1328	232	405	-68	186
48.1525	270	425	-59	202
48.1722	250	449	-50	215
48.1919	252	463	-40	228
48.2116	256	477	-35	240
48.2313	253	505	-32	254
48.251	255	462	-31	269
48.2707	260	462	-31	280
48.2904	326	447	-33	282
48.3101	290	416	-37	276
48.3298	285	392	-46	261
48.3495	290	433	-59	244
48.3692	307	392	-76	224
48.3889	275	361	-95	206
48.4086	234	360	-113	189
48.4283	247	352	-129	170
48.4479	229	338	-141	148
48.4676	201	283	-151	124
48.4873	193	269	-161	96
48.507	203	241	-172	71
48.5267	163	255	-184	48
48.5464	184	226	-197	29
48.5661	155	223	-211	13
48.5858	134	218	-224	-3
48.6055	114	223	-234	-20
48.6252	111	204	-240	-39
48.6449	123	185	-244	-61
48.6646	96	182	-247	-84
48.6843	88	155	-248	-105
48.704	72	148	-250	-123
48.7237	74	162	-253	-135
48.7434	90	184	-257	-142
48.7631	58	138	-260	-145
48.7828	74	159	-263	-149
48.8025	62	160	-267	-154
48.8222	63	149	-270	-164
48.8419	61	159	-272	-173
48.8616	50	143	-274	-182
48.8813	54	146	-275	-187
48.901	61	136	-276	-188
48.9207	52	125	-277	-188
48.9404	56	140	-278	-188
48.9601	47	111	-280	-190
48.9798	40	132	-281	-194
48.9995	48	119	-281	-196
49.0192	35	142	-281	-198
49.0388	48	128	-282	-197
49.0585	48	140	-282	-195
49.0782	50	132	-284	-194
49.0979	37	122	-286	-195
49.1176	52	127	-288	-198
49.1373	42	120	-289	-204
49.157	31	120	-290	-209
49.1767	43	132	-290	-214
49.1964	44	123	-289	-215
49.2161	42	139	-286	-214
49.2358	35	144	-284	-211
49.2555	35	117	-281	-208
49.2752	38	133	-280	-206
49.2949	33	99	-281	-205
49.3146	44	111	-285	-205
49.3343	26	123	-290	-207
49.354	31	131	-295	-209
49.3737	43	112	-297	-211
[truncated: 1,556 more rows]

## Sheet: Figure 1b-d
	Figure 1b								Figure 1c						Figure 1d

## Sheet: Figure 2a
Energy	Intensity:Pd foil	Intensity:PdO	Intensity:0.1%O-Pd/TiO2	Intensity:1%O-Pd/TiO2	Intensity:1%M-Pd/TiO2
24008.8	0.01046	0.01084	0.01298	0.01574	0.02118
24015.3	0.01008	0.01044	0.01261	0.01509	0.02075
24021.1	0.00969	0.01015	0.01171	0.01447	0.01995
24026.8	0.00931	0.00967	0.01093	0.0136	0.01902
24032.6	0.00892	0.00931	0.01065	0.01303	0.0182
24038.5	0.00853	0.00892	0.01081	0.01244	0.01812
24044.1	0.00816	0.00851	0.01042	0.01169	0.01681
24049.9	0.00787	0.00819	0.00978	0.0115	0.01665
24055.7	0.00743	0.00775	0.00958	0.01073	0.01573
24061.7	0.00708	0.00744	0.00843	0.01025	0.01501
24067.5	0.00669	0.00699	0.00745	0.00944	0.01402
24073.4	0.00628	0.00661	0.00758	0.0093	0.01365
24079.2	0.00589	0.00617	0.00717	0.00872	0.01266
24085.2	0.00553	0.00591	0.00675	0.009	0.0122
24091.2	0.00516	0.00555	0.0059	0.00741	0.01157
24097.1	0.00479	0.00514	0.00547	0.00689	0.01062
24103.1	0.00444	0.00475	0.00513	0.00569	0.0095
24109	0.0041	0.00427	0.00473	0.00557	0.00874
24115.5	0.00376	0.00398	0.00374	0.00508	0.00876
24121.3	0.00342	0.00356	0.00501	0.00451	0.00798
24127.4	0.00311	0.00323	0.00347	0.00432	0.00686
24133.1	0.00281	0.00291	0.00316	0.00333	0.00663
24139.3	0.00246	0.0026	0.00268	0.00319	0.00587
24145.1	0.00206	0.00232	0.00268	0.00252	0.00535
24151.2	0.00173	0.00202	0.00185	0.00254	0.00518
24157	0.00142	0.00162	0.0014	0.00212	0.00409
24163.2	0.00112	0.00142	0.00169	0.00129	0.00368
24169.2	0.000839352	0.00104	0.00109	0.00128	0.00339
24175.1	0.000573666	0.000783328	0.000322804	0.00122	0.00316
24181	0.000331094	0.000417886	0.000200833	0.000590243	0.0029
24187	5.76516e-05	0.000180963	0.000427498	6.28235e-05	0.00185
24193.1	-0.000145236	1.16653e-05	-0.000525218	0.000206369	0.00135
24199	-0.000401983	-0.000205181	-0.000495555	-0.000373656	0.00133
24205	-0.000567625	-0.000464074	-0.000456168	-0.00059758	0.000512118
24211.3	-0.000718089	-0.000649379	-0.000820206	-0.00065917	0.000551418
24217.5	-0.000902762	-0.00070218	-0.000716315	-0.0014	0.000198973
24223.4	-0.000969395	-0.000946892	-0.00105	-0.000841394	-0.000559423
24229.4	-0.00103	-0.000975374	-0.00115	-0.00119	-0.000673784
24235.3	-0.00108	-0.00108	-0.00147	-0.0015	-0.000603848
24241.5	-0.00109	-0.00104	-0.000993343	-0.00106	-0.000514229
24247.4	-0.00105	-0.000975184	-0.00134	-0.0011	-0.000906026
24253.5	-0.000867072	-0.000832102	-0.00108	-0.000439137	-0.000601567
24259.5	-0.000685426	-0.00059033	-0.000855105	-0.000360964	-0.000749376
24265.7	-0.000287792	-0.000263003	0.000544138	-0.000400157	-0.0004474
24271.7	0.000169062	0.000209633	0.000148416	0.000469674	-0.000322489
24277.7	0.000768571	0.000780591	0.00149	0.000756531	0.000265972
24283.7	0.00168	0.00155	0.00145	0.00152	0.000964444
24289.7	0.00284	0.00268	0.00217	0.00274	0.00178
24295.8	0.00441	0.00422	0.00455	0.00492	0.00421
24301.8	0.00664	0.00621	0.00768	0.00635	0.00578
24307.3	0.00942	0.00857	0.00963	0.00949	0.00852
24308	0.00971	0.00892	0.00985	0.01048	0.00907
24308.6	0.01011	0.00928	0.01127	0.01032	0.00952
24309.1	0.01035	0.00952	0.01158	0.01086	0.00982
24309.4	0.01059	0.00981	0.01159	0.0109	0.01034
24309.7	0.01078	0.01006	0.01154	0.01141	0.01018
24310.3	0.01116	0.0103	0.01207	0.01117	0.01084
24310.6	0.01142	0.01056	0.01173	0.0118	0.01085
24310.9	0.01164	0.01074	0.01189	0.01205	0.01085
24311.2	0.01187	0.01092	0.01285	0.01206	0.01146
24311.8	0.01231	0.01129	0.01333	0.01216	0.01192
24312.1	0.01256	0.01157	0.01356	0.01294	0.01194
24312.4	0.01278	0.01173	0.01394	0.01282	0.01184
24313	0.01324	0.01211	0.0139	0.01324	0.01268
24313.3	0.0135	0.01233	0.01467	0.01364	0.01288
24313.6	0.0138	0.01255	0.01567	0.01441	0.01293
24313.9	0.01406	0.0128	0.01545	0.01404	0.01319
24314.5	0.01456	0.01325	0.01547	0.01472	0.01386
24314.8	0.01482	0.01349	0.01604	0.01502	0.01422
24315.2	0.01513	0.01377	0.016	0.01508	0.01484
24315.4	0.01541	0.01397	0.01642	0.01547	0.01474
24316	0.01602	0.01455	0.0167	0.01604	0.01571
24316.3	0.01633	0.01481	0.01697	0.01662	0.01587
24316.6	0.01665	0.01506	0.01752	0.01702	0.01622
24316.9	0.01701	0.01532	0.01751	0.01744	0.01651
24317.5	0.01757	0.01603	0.01731	0.01765	0.01709
24317.8	0.01794	0.01631	0.01789	0.01784	0.01747
24318.1	0.0183	0.01657	0.02016	0.01831	0.01773
24318.4	0.01867	0.01685	0.01939	0.01843	0.01822
24319	0.01936	0.01747	0.02017	0.01919	0.01903
24319.3	0.01972	0.01793	0.02091	0.01997	0.01951
24319.6	0.02013	0.01819	0.02143	0.0199	0.01961
24319.9	0.02057	0.01852	0.02148	0.02035	0.02026
24320.4	0.02132	0.01913	0.02198	0.02114	0.02083
24320.7	0.02175	0.01955	0.02202	0.02151	0.02127
24321	0.02223	0.0199	0.02306	0.0217	0.02173
24321.3	0.02266	0.02028	0.02451	0.02231	0.02226
24321.8	0.02354	0.02099	0.02479	0.02284	0.02323
24322.1	0.02406	0.02146	0.02416	0.02388	0.02385
24322.4	0.02462	0.02174	0.0254	0.02414	0.02443
24322.9	0.0256	0.02248	0.02613	0.02444	0.02524
24323.2	0.02617	0.023	0.02718	0.02508	0.0259
24323.5	0.02673	0.02346	0.02804	0.02583	0.02627
24323.8	0.02735	0.02388	0.02857	0.02642	0.02679
24324.3	0.02847	0.02479	0.02864	0.02713	0.02826
24324.6	0.02914	0.02543	0.02853	0.02754	0.0288
24324.9	0.02977	0.02596	0.02943	0.02835	0.02934
24325.2	0.03052	0.02647	0.03145	0.02868	0.02993
24325.7	0.03181	0.02749	0.03235	0.02958	0.03121
24326	0.03259	0.02811	0.03288	0.03018	0.03209
24326.3	0.03337	0.02873	0.03355	0.03076	0.03287
24326.6	0.03423	0.02932	0.03437	0.03181	0.03348
24327.1	0.03578	0.03058	0.03518	0.03303	0.03522
24327.4	0.0367	0.03129	0.03642	0.03368	0.03618
24327.8	0.03764	0.03202	0.03785	0.03428	0.03723
24328	0.03872	0.03263	0.03846	0.03519	0.03811
24328.5	0.0406	0.03397	0.03991	0.03656	0.03984
24328.9	0.04172	0.03484	0.04111	0.03751	0.04086
24329.2	0.04283	0.03568	0.04092	0.03815	0.04203
24329.5	0.04409	0.03661	0.04268	0.03924	0.04337
24330	0.0464	0.03819	0.04406	0.04103	0.04532
24330.3	0.04782	0.0393	0.04539	0.04204	0.04668
24330.6	0.04927	0.04021	0.04742	0.04307	0.04798
24331.1	0.05221	0.04206	0.04934	0.04486	0.05078
24331.5	0.05379	0.04321	0.05128	0.04604	0.05234
24331.8	0.0555	0.04438	0.05355	0.04764	0.0541
24332	0.05733	0.04537	0.05411	0.04869	0.05561
24332.6	0.06113	0.04754	0.05533	0.05131	0.0592
24332.9	0.06333	0.04918	0.05682	0.05247	0.06128
24333.2	0.06558	0.05046	0.05905	0.05371	0.06331
24333.5	0.06792	0.05201	0.06119	0.05565	0.06594
24334	0.07304	0.05493	0.06385	0.05849	0.07024
24334.3	0.07592	0.05689	0.06626	0.06022	0.07307
24334.6	0.07894	0.0585	0.0684	0.06203	0.07565
24334.8	0.08218	0.06004	0.0685	0.06407	0.07826
24335.4	0.08922	0.06395	0.07468	0.06768	0.08482
24335.7	0.09341	0.06676	0.0766	0.06998	0.08938
24335.9	0.09763	0.06896	0.08197	0.07234	0.09312
24336.2	0.10227	0.07106	0.0832	0.07517	0.09695
24336.7	0.11212	0.07562	0.08842	0.08027	0.10646
24337	0.1178	0.0794	0.09245	0.08365	0.11226
24337.3	0.12361	0.08235	0.09606	0.08671	0.11785
24337.6	0.12997	0.08513	0.0993	0.08971	0.12377
24338.1	0.14335	0.0921	0.10927	0.09637	0.13599
24338.4	0.15097	0.09654	0.11333	0.10109	0.14402
24338.7	0.15897	0.10027	0.11823	0.10506	0.15143
24338.9	0.1672	0.10417	0.1226	0.10918	0.15904
24339.4	0.18412	0.11237	0.13272	0.11877	0.17436
24339.8	0.19342	0.11841	0.1391	0.12409	0.18509
24340.1	0.20294	0.12429	0.14546	0.12987	0.1953
24340.6	0.22278	0.13481	0.15782	0.14201	0.21281
24340.9	0.23375	0.14018	0.16728	0.14856	0.22363
24341.2	0.24416	0.14812	0.17487	0.15567	0.23508
24341.5	0.25503	0.156	0.18395	0.16376	0.24635
24342	0.27719	0.16877	0.20117	0.17884	0.26669
24342.4	0.28941	0.18046	0.21438	0.18899	0.28083
24342.7	0.30027	0.18963	0.22534	0.1988	0.29324
24343	0.31233	0.19702	0.23614	0.20716	0.30329
24343.6	0.33628	0.21644	0.25886	0.22967	0.3249
24343.9	0.3487	0.22957	0.27446	0.24294	0.33998
24344.2	0.36069	0.23899	0.28565	0.25184	0.35113
24344.6	0.37311	0.25223	0.30174	0.26829	0.36615
24345.1	0.39765	0.27325	0.32831	0.28968	0.38877
24345.4	0.41086	0.286	0.34405	0.30281	0.40237
24345.7	0.42294	0.29882	0.35832	0.31765	0.41597
24346	0.43559	0.3112	0.3727	0.33137	0.42912
24346.5	0.46016	0.33434	0.3996	0.35698	0.4525
24346.9	0.47343	0.35018	0.4188	0.37418	0.46844
24347.2	0.48592	0.36127	0.43084	0.38658	0.48049
24347.4	0.49828	0.3731	0.44508	0.40013	0.49237
24347.9	0.52338	0.39697	0.47755	0.4281	0.51632
24348.3	0.53734	0.41585	0.49456	0.44712	0.53296
24348.6	0.55043	0.43153	0.51148	0.46427	0.5498
24349.1	0.57552	0.45739	0.54385	0.49473	0.57366
24349.5	0.59124	0.47819	0.5621	0.51331	0.59074
24349.8	0.60586	0.4949	0.58066	0.53193	0.60682
24350.1	0.62003	0.5094	0.59314	0.54665	0.62034
24350.7	0.64701	0.53955	0.62671	0.58085	0.6509
24351	0.66387	0.55911	0.6423	0.59715	0.66688
24351.3	0.67946	0.57732	0.66212	0.61574	0.68286
24351.6	0.69431	0.59449	0.681	0.63377	0.70013
24352.2	0.72179	0.62654	0.71065	0.66749	0.7282
24352.5	0.73867	0.64499	0.72604	0.68331	0.74439
24352.9	0.75346	0.66849	0.74356	0.70595	0.75959
24353.1	0.76788	0.68546	0.756	0.72235	0.77269
24353.7	0.79345	0.72127	0.78508	0.75413	0.80153
24354.1	0.80869	0.7442	0.80426	0.77415	0.816
24354.4	0.82205	0.76529	0.81797	0.79095	0.82864
24354.7	0.83389	0.7862	0.82948	0.8104	0.84296
24355.3	0.85581	0.81937	0.85762	0.84052	0.86418
24355.6	0.86808	0.84078	0.87361	0.8574	0.87544
24355.9	0.87869	0.86039	0.88519	0.87192	0.88643
24356.2	0.88836	0.87904	0.89723	0.88757	0.89703
24356.8	0.90456	0.91239	0.92134	0.91544	0.91335
24357.1	0.91317	0.93114	0.93444	0.92985	0.92179
24357.4	0.92038	0.94755	0.94476	0.9453	0.92983
24357.7	0.92644	0.96295	0.95811	0.9575	0.93689
24358.3	0.93663	0.98914	0.974	0.9786	0.94886
24358.6	0.94171	1.0035	0.97835	0.99058	0.95345
24358.9	0.94541	1.01504	0.99222	0.99927	0.95807
24359.4	0.95056	1.0354	1.0041	1.01497	0.96531
24359.8	0.95259	1.04469	1.01127	1.02325	0.96822
24360	0.95394	1.05226	1.01558	1.03038	0.97042
24360.3	0.95462	1.06138	1.02397	1.03748	0.9724
24360.9	0.95458	1.07218	1.03313	1.04702	0.97423
24361.1	0.95376	1.07636	1.03761	1.05075	0.97479
24361.4	0.95258	1.08072	1.04403	1.0547	0.97491
24361.7	0.9511	1.08343	1.04692	1.05794	0.97486
24362.2	0.94767	1.08729	1.05325	1.0623	0.97371
24362.6	0.94533	1.08855	1.05492	1.064	0.97192
24362.8	0.94279	1.089	1.0535	1.06498	0.97062
24363.2	0.94034	1.08903	1.05615	1.06626	0.96903
24363.6	0.93548	1.08833	1.06056	1.06685	0.96552
24363.9	0.93263	1.08738	1.06135	1.06676	0.96325
24364.2	0.92955	1.08643	1.06454	1.06701	0.96183
24364.5	0.92687	1.08541	1.06381	1.06638	0.95988
24365	0.92166	1.08336	1.06183	1.06549	0.95555
24365.4	0.91885	1.08163	1.05888	1.06508	0.95251
24365.7	0.91593	1.08053	1.05799	1.06444	0.9505
24366	0.91328	1.07914	1.05875	1.0635	0.94777
24366.5	0.90856	1.07688	1.0577	1.0617	0.94335
24366.9	0.90603	1.07526	1.0572	1.0606	0.94116
24367.2	0.90355	1.07382	1.05783	1.05982	0.93901
24367.8	0.89975	1.07107	1.05449	1.05814	0.93493
24368.1	0.89792	1.06953	1.05177	1.05776	0.93328
24368.4	0.89645	1.06794	1.0467	1.05639	0.93213
24368.7	0.89508	1.06626	1.04803	1.05508	0.93057
24369.3	0.8934	1.06297	1.04306	1.0527	0.92829
24369.6	0.89284	1.06109	1.04322	1.0513	0.92812
24369.9	0.89263	1.05904	1.04325	1.0502	0.92757
24370.2	0.89274	1.05693	1.0426	1.04874	0.92764
24370.8	0.8937	1.05328	1.03749	1.04676	0.92866
24371.1	0.89464	1.05112	1.03761	1.04516	0.92864
24371.4	0.89586	1.0486	1.03571	1.0433	0.93013
24371.7	0.89743	1.04642	1.03784	1.04234	0.93117
24372.2	0.90088	1.04186	1.02995	1.03864	0.93492
24372.6	0.9032	1.03913	1.03023	1.03687	0.93713
24372.9	0.9058	1.03626	1.02914	1.03483	0.93968
24373.1	0.9088	1.03367	1.02771	1.03278	0.94193
24373.7	0.91459	1.02811	1.02373	1.02883	0.94745
24374	0.91823	1.02419	1.02069	1.02549	0.95189
24374.3	0.922	1.02166	1.01954	1.02332	0.95478
24374.6	0.92618	1.01896	1.0197	1.02076	0.95818
24375.1	0.93395	1.01269	1.01597	1.01625	0.96607
24375.4	0.93879	1.00834	1.00792	1.01281	0.97149
24375.7	0.94346	1.00529	1.00806	1.0107	0.97565
24376	0.9488	1.00209	1.00296	1.00775	0.98015
24376.5	0.95831	0.99541	1.00085	1.00091	0.98892
24376.8	0.96385	0.99155	0.99757	0.9982	0.99405
24377.1	0.96948	0.98776	0.99461	0.99469	0.99956
24377.6	0.98035	0.98141	0.98724	0.98855	1.00934
24378	0.9861	0.97816	0.98543	0.98436	1.01433
24378.3	0.99178	0.97407	0.98776	0.98109	1.02034
24378.5	0.99754	0.97091	0.98478	0.97871	1.02445
24379.1	1.0085	0.96516	0.9751	0.97167	1.03321
24379.4	1.01432	0.96138	0.97077	0.96788	1.03838
24379.6	1.01992	0.95836	0.96757	0.9653	1.04315
24379.9	1.02531	0.95499	0.96393	0.96207	1.04767
24380.5	1.03546	0.94893	0.95939	0.95578	1.05509
24380.8	1.04058	0.94498	0.95642	0.95183	1.06023
24381.1	1.04531	0.94223	0.9542	0.94911	1.06297
24381.4	1.04967	0.93912	0.9493	0.94669	1.0664
24381.9	1.05722	0.9344	0.94659	0.9408	1.07096
24382.3	1.06074	0.9305	0.94153	0.93658	1.07376
24382.6	1.06362	0.92793	0.93842	0.93437	1.07451
24382.9	1.06602	0.92528	0.93465	0.93197	1.07582
24383.4	1.06946	0.92059	0.93439	0.9268	1.07694
24383.8	1.07054	0.91786	0.92511	0.92441	1.07695
24384	1.07095	0.91611	0.92603	0.92188	1.07647
24384.4	1.07088	0.9138	0.92585	0.91934	1.07492
24384.9	1.06914	0.91055	0.92423	0.91517	1.07175
24385.2	1.06738	0.90911	0.92363	0.91376	1.06964
24385.5	1.06517	0.90712	0.9222	0.91223	1.06651
24386.1	1.05931	0.90449	0.91801	0.90924	1.06032
24386.4	1.05549	0.90336	0.91664	0.90745	1.05537
24386.6	1.05144	0.90217	0.91731	0.90633	1.05185
24387	1.04688	0.90093	0.91793	0.90536	1.0474
24387.5	1.03695	0.89922	0.91629	0.90341	1.03705
24387.7	1.03098	0.89844	0.91719	0.90216	1.0321
24388.1	1.0252	0.89748	0.91681	0.90156	1.02524
24388.3	1.01938	0.89681	0.91412	0.9011	1.02076
24388.8	1.00696	0.89577	0.91094	0.89909	1.0104
24389.1	0.99988	0.89528	0.90846	0.89899	1.00417
24389.4	0.99359	0.8949	0.91049	0.89787	0.99832
24389.7	0.98708	0.89465	0.91041	0.8978	0.99215
24390.2	0.97433	0.89438	0.91067	0.89778	0.98033
24390.5	0.96773	0.89435	0.90941	0.89774	0.97483
24390.8	0.96179	0.8944	0.91301	0.89812	0.96936
24391.1	0.95573	0.89453	0.91439	0.89824	0.96534
24391.6	0.94474	0.89494	0.91272	0.8982	0.95631
24392	0.9391	0.89538	0.91361	0.8989	0.95053
24392.3	0.93434	0.89567	0.91488	0.89931	0.94622
24392.6	0.92957	0.89606	0.91539	0.89978	0.94252
24393.1	0.92127	0.89683	0.91687	0.90074	0.93564
24393.5	0.91734	0.89739	0.91696	0.90114	0.93255
24393.8	0.91408	0.89795	0.91772	0.90181	0.93027
24394.1	0.91116	0.89855	0.91877	0.90298	0.92763
24394.7	0.90627	0.89963	0.91741	0.90432	0.92417
24395	0.90416	0.90055	0.91638	0.90546	0.92249
24395.3	0.90262	0.90132	0.91997	0.90612	0.92132
24395.9	0.90042	0.90268	0.92211	0.90798	0.91985
24396.3	0.89957	0.90365	0.92548	0.90913	0.91945
24396.6	0.89926	0.90458	0.9284	0.91092	0.91936
24396.9	0.89914	0.90551	0.92656	0.91184	0.91981
24397.5	0.89962	0.90731	0.92906	0.91463	0.92078
24397.8	0.90045	0.90856	0.93015	0.91538	0.92152
24398.1	0.90124	0.90999	0.92967	0.91718	0.92282
24398.4	0.90232	0.91142	0.93033	0.91865	0.92434
24399	0.9047	0.91381	0.93236	0.92124	0.92688
24399.3	0.90658	0.91525	0.93419	0.923	0.9284
24400.8	0.91703	0.92347	0.94231	0.9316	0.93759
24402.6	0.93104	0.93514	0.95093	0.94256	0.94979
24404.3	0.94212	0.94782	0.96064	0.95265	0.96047
24406.3	0.95235	0.96323	0.9652	0.96444	0.97141
24408	0.9588	0.97608	0.97542	0.97479	0.98013
24410	0.9655	0.99096	0.9849	0.98617	0.99081
24411.8	0.9731	1.00362	0.99069	0.99622	1.0024
24413.7	0.98569	1.0174	0.99677	1.00666	1.01704
24415.4	1.00098	1.02842	1.00429	1.01543	1.03181
24417.2	1.01936	1.03654	1.01161	1.02301	1.04579
24419.2	1.04012	1.04195	1.0177	1.02928	1.05793
24421	1.0536	1.04163	1.02316	1.03269	1.06335
24423.1	1.06006	1.03683	1.02903	1.03389	1.06157
24424.9	1.05596	1.02884	1.02757	1.03255	1.05336
24426.9	1.04202	1.0191	1.02636	1.02988	1.03857
24428.7	1.02479	1.01152	1.02564	1.02608	1.02333
24430.7	1.00319	1.00523	1.02485	1.02193	1.0062
24432.5	0.98641	1.00313	1.02064	1.01876	0.99366
24434.5	0.97112	1.00425	1.01777	1.01543	0.98338
24436.3	0.96199	1.00745	1.01371	1.01324	0.97738
24438.3	0.95591	1.01161	1.00843	1.01093	0.97489
24440.1	0.95431	1.01454	1.00379	1.00848	0.97513
24442	0.95562	1.01588	1.00317	1.00525	0.97772
24443.7	0.95888	1.01478	0.99825	1.0026	0.9814
24445.7	0.96403	1.01091	0.99532	0.99889	0.98653
24447.6	0.96924	1.00562	0.99115	0.9952	0.99189
24449.8	0.97569	0.99853	0.98979	0.99134	0.99761
24451.6	0.98171	0.99273	0.98693	0.98814	1.00244
24453.6	0.98831	0.98728	0.98681	0.98504	1.00753
24455.3	0.99411	0.98319	0.98134	0.98251	1.01219
24457.2	1.00049	0.9801	0.98465	0.97984	1.01676
24458.9	1.00583	0.97814	0.98267	0.97795	1.02063
24461	1.01193	0.97631	0.98394	0.97633	1.02472
24462.8	1.01688	0.97463	0.98151	0.97502	1.02757
24464.6	1.02115	0.97291	0.98088	0.97386	1.02965
24466.5	1.02473	0.97108	0.98005	0.97312	1.03008
24468.3	1.02614	0.96923	0.98104	0.97303	1.02915
24470.2	1.02515	0.96771	0.97633	0.97329	1.02625
24472.1	1.02219	0.96739	0.98017	0.97446	1.02232
24474.8	1.01419	0.96888	0.98171	0.97734	1.01486
24477.4	1.00346	0.97325	0.98482	0.98143	1.00628
24479.9	0.99219	0.98002	0.98608	0.9856	0.99832
24482.6	0.98192	0.98869	0.98881	0.99054	0.99162
24485.1	0.9747	0.99685	0.99121	0.99552	0.98793
24487.8	0.97157	1.00359	0.99704	1.00033	0.98736
24490.5	0.97219	1.00841	0.99733	1.00473	0.99
24493.1	0.97621	1.01109	1.00101	1.00773	0.99471
24495.6	0.98314	1.01203	1.00404	1.01015	1.0006
24498.3	0.99175	1.0118	1.00806	1.01184	1.00752
24501	1.00095	1.01101	1.00845	1.01292	1.01397
24503.7	1.00891	1.01015	1.01284	1.01343	1.0191
24506.3	1.01476	1.00953	1.01252	1.01359	1.0226
24508.8	1.0184	1.00898	1.01135	1.01352	1.02447
24511.5	1.02047	1.00834	1.01059	1.0129	1.02511
24514.2	1.02116	1.00762	1.01143	1.01179	1.02461
24516.7	1.02069	1.00688	1.01108	1.01098	1.02316
24519.4	1.01926	1.00623	1.00987	1.00961	1.02059
24522	1.01668	1.00574	1.01091	1.00776	1.01741
24524.7	1.01346	1.00531	1.0077	1.0064	1.01415
24527.4	1.01016	1.00502	1.00725	1.00499	1.01101
24530.1	1.00727	1.00495	1.00365	1.00365	1.00786
24532.7	1.00423	1.00507	0.99863	1.00288	1.00452
24535.4	1.00064	1.00564	1.00063	1.00191	1.00076
24538	0.99615	1.00709	1.00183	1.00142	0.99698
24540.6	0.99089	1.00927	0.99911	1.00089	0.99346
24543.4	0.98585	1.01141	0.9968	1.00026	0.99037
24545.9	0.98153	1.0127	0.99857	0.9996	0.98817
24548.4	0.97822	1.0125	0.99961	0.99866	0.98673
24551.1	0.97607	1.01072	0.99476	0.99721	0.98622
24553.8	0.97491	1.0075	0.99351	0.99627	0.98655
24556.5	0.97455	1.00279	0.99279	0.99486	0.98785
24559.2	0.97535	0.99687	0.9941	0.99282	0.98985
24561.7	0.97778	0.98995	0.99277	0.99048	0.99256
24564.3	0.98182	0.98268	0.99376	0.98879	0.99597
24567	0.98741	0.97568	0.99358	0.98696	0.99996
24569.7	0.99363	0.97036	0.99151	0.98639	1.00407
24572.3	0.99964	0.96716	0.99432	0.98584	1.00769
24574.8	1.00518	0.9665	0.9937	0.98609	1.01062
24577.5	1.01001	0.96869	0.99048	0.9872	1.01327
24580.8	1.0149	0.97405	0.99385	0.98904	1.01604
24584.1	1.01901	0.98131	0.99171	0.99163	1.01803
24587.5	1.02232	0.98986	0.99674	0.9949	1.01851
24590.7	1.02416	0.99706	0.99863	0.99721	1.01759
24594.3	1.02439	1.00334	1.00187	1.00019	1.01516
24597.6	1.02278	1.00806	0.99728	1.00242	1.01143
24600.9	1.01826	1.01181	0.99664	1.00368	1.00627
24604.1	1.01149	1.01437	0.99761	1.00445	1.00069
24607.8	1.00259	1.01611	1.00084	1.00515	0.99503
24611.4	0.99379	1.01612	1.00046	1.0052	0.98998
24614.5	0.98696	1.01452	0.9989	1.00438	0.98635
24618	0.98156	1.01095	0.99983	1.00299	0.98348
24621.3	0.9786	1.00653	0.99998	1.00262	0.98186
24624.8	0.97707	1.0017	1.0016	1.00043	0.98094
24628	0.97678	0.99777	0.99806	0.99913	0.9807
24631.5	0.97699	0.99397	0.99721	0.99759	0.98111
24635	0.9772	0.99068	0.99959	0.99709	0.98248
24638.5	0.97765	0.9874	1.0007	0.99608	0.98443
24641.8	0.97875	0.98509	0.99853	0.99528	0.98675
24645.2	0.98154	0.98476	0.9957	0.99469	0.99023
24648.6	0.98579	0.98662	0.99485	0.99468	0.99419
24652.1	0.99161	0.9906	0.99782	0.99511	0.99859
24655.2	0.99728	0.99469	0.99667	0.99514	1.0024
24658.7	1.00316	0.99849	0.99853	0.99566	1.0062
24662.2	1.00846	1.00084	0.99887	0.99676	1.00882
24665.7	1.01366	1.00232	0.99626	0.99689	1.01083
24668.9	1.01767	1.00323	0.99238	0.99684	1.01125
24672.4	1.02052	1.00393	0.99422	0.99731	1.01069
24675.8	1.02148	1.00444	0.99511	0.99746	1.00926
24679.3	1.02049	1.00486	0.9944	0.99713	1.00657
24682.5	1.01785	1.00492	0.99554	0.99695	1.0032
24686.2	1.01361	1.00417	0.99528	0.99711	0.9992
24689.9	1.00802	1.0024	0.99478	0.99702	0.99538
24693.1	1.00203	0.99985	0.99854	0.99667	0.99184
24696.6	0.99543	0.99605	0.99784	0.99596	0.98811
24699.9	0.99032	0.9923	0.9965	0.996	0.98585
24703.5	0.98661	0.98889	0.99403	0.9956	0.98476
24706.6	0.98475	0.98692	0.99414	0.995	0.98419
24710.1	0.98416	0.98612	0.99778	0.99493	0.98399
24713.5	0.9846	0.98613	0.99925	0.99509	0.98465
24717.2	0.98592	0.98647	0.99708	0.99527	0.98543
24721.2	0.98785	0.98728	0.99744	0.99549	0.98651
24725.3	0.9895	0.98867	0.99956	0.99584	0.98737
24729.6	0.98976	0.99105	0.99954	0.99667	0.98819
24733.6	0.98899	0.994	0.9981	0.99711	0.98904
24737.5	0.98864	0.99743	0.99732	0.9978	0.9902
24741.9	0.99001	1.0016	0.99956	0.99915	0.99237
24746.1	0.99307	1.00578	1.00027	1	0.99491
24750.2	0.99686	1.00942	1.00123	1.00051	0.99728
24754.3	1.00067	1.01173	1.00016	1.0012	0.99941
24758.5	1.00429	1.01237	1.00031	1.00148	1.00132
24762.5	1.00755	1.0113	1.00011	1.00144	1.00263
24766.7	1.01046	1.00867	1.00038	1.00146	1.00379
24770.8	1.01273	1.00554	1.0008	1.00193	1.00455
24774.9	1.01477	1.0023	1.00127	1.00186	1.00449
24779	1.01615	0.99993	1.00079	1.00169	1.00365
24783.2	1.01642	0.99885	1.00115	1.00191	1.00215
24787.3	1.01478	0.99892	1.00063	1.0015	0.99996
24791.5	1.01147	0.9992	1.00424	1.00119	0.99754
24795.8	1.00674	0.99888	1.00304	1.0015	0.99515
24799.8	1.00133	0.99805	1.00193	1.0016	0.99279
24803.9	0.99574	0.99709	1.00134	1.00103	0.99075
24808.1	0.99155	0.99671	1.00065	1.00109	0.9895
24812.4	0.98969	0.99738	1.00284	1.00113	0.9893
24816.3	0.99002	0.9987	1.00038	1.00038	0.98935
24820.6	0.99156	1.00037	1.00143	1.00064	0.99008
24825	0.99315	1.00187	0.99935	1.00113	0.99101
24828.8	0.99408	1.00275	1.00327	1.00092	0.99178
24832.9	0.99477	1.00316	1.00108	1.00079	0.99253
24837.2	0.99561	1.00304	1.00054	1.00103	0.99381
24841.3	0.99665	1.00261	0.99955	1.00115	0.99469
24845.4	0.99775	1.00223	1.00347	1.00108	0.99561
24849.8	0.9991	1.00186	1.00315	1.00141	0.99714
24854.1	1.00078	1.00148	1.00214	1.0019	0.99843
24858	1.00263	1.00107	1.00105	1.00204	0.99962
24862.1	1.00466	1.00089	1.00055	1.00211	1.00093
24866.4	1.00637	1.00109	0.99872	1.00219	1.00177
24870.5	1.00758	1.00124	1.00285	1.00217	1.00211
24874.7	1.00871	1.00148	1.0036	1.00246	1.00214
24879	1.00957	1.00163	1.00285	1.00288	1.0025
24883.8	1.01004	1.00188	1.00388	1.00317	1.0021
24888.5	1.00999	1.00201	1.00183	1.00299	1.00133
24893.7	1.00925	1.00193	1.00144	1.00321	1.00071
24898.4	1.00795	1.00185	1.00218	1.00294	0.99966
24903.4	1.00664	1.00205	1.00366	1.0033	0.99885
24908.3	1.00511	1.00305	1.00454	1.00324	0.99792
24913.1	1.00334	1.00433	1.00418	1.00319	0.99684
24918.2	1.0013	1.00541	1.00302	1.00326	0.99619
24923.1	0.99947	1.00578	1.00426	1.0033	0.99564
24927.7	0.9982	1.00536	1.00256	1.00297	0.99525
24932.7	0.99771	1.00452	1.00102	1.00309	0.99551
24937.6	0.99744	1.00356	1.00134	1.00283	0.99578
24942.6	0.99746	1.00253	1.00263	1.00282	0.99622
24947.5	0.99757	1.00174	1.00343	1.00291	0.99664
24952.3	0.99786	1.00149	1.00271	1.00274	0.99725
24957.3	0.99842	1.00206	1.00388	1.00335	0.99799
24962.3	0.99903	1.00267	1.00381	1.00345	0.99903
24967.4	0.9999	1.00315	1.00373	1.0037	0.9998
24972.2	1.00099	1.00324	1.00843	1.00321	1.00044
24977.1	1.00225	1.00286	1.00321	1.00314	1.00111
24981.8	1.00361	1.00215	1.00082	1.00269	1.00145
24986.8	1.0049	1.00144	1.00143	1.00336	1.00224
24992	1.00596	1.00119	1.0016	1.00302	1.00268
24996.8	1.00643	1.00145	0.99964	1.00255	1.00267
25001.8	1.00641	1.00207	1.00016	1.00258	1.00275
25006.5	1.00584	1.00253	1.00183	1.00212	1.00255
25011.4	1.00507	1.00276	1.00032	1.00195	1.00228
25016.8	1.00438	1.00295	1.00005	1.00198	1.00223
25021.6	1.00383	1.00269	1.00122	1.00161	1.00195
25026.5	1.00341	1.00227	1.0005	1.00116	1.00168
25031.4	1.00298	1.00164	1.0016	1.00121	1.00149
25036.1	1.00247	1.00096	1.00103	1.0006	1.00129
25041.4	1.00196	1.00029	1.00144	1.00046	1.00085
25046.4	1.00103	0.99971	1.00125	1.00044	1.00096
25051.1	0.99991	0.99935	1.00199	0.99995	1.00057
25056	0.99872	0.99905	1.00037	1.00013	1.00014
25060.9	0.99777	0.99865	1.00486	0.99957	0.99978
25066	0.99701	0.99856	1.00011	0.99912	0.99969
25071.1	0.99658	0.9987	0.99877	1.00015	1.00024
25075.9	0.99626	0.99919	0.9979	1.00033	1.0006
25081.1	0.9963	0.99971	0.99694	1.00024	1.00102
25086.6	0.99652	1.00037	0.99953	1.00018	1.00142
25092	0.99688	1.00087	0.99808	0.99954	1.00135
25098	0.99742	1.00104	0.9979	0.99968	1.00238
25103.4	0.99801	1.00109	0.99786	0.99926	1.00311
25108.9	0.9987	1.00091	0.9979	0.99921	1.00322
25114.8	0.99929	1.00083	0.99654	0.99871	1.00345
25120.3	0.99963	1.00043	0.99837	0.99806	1.0037
25126.3	0.99964	0.99971	0.99753	0.99812	1.00421
25131.9	0.99927	0.99878	0.99821	0.99768	1.00428
25137.4	0.99871	0.99781	0.99868	0.99701	1.00416
25143.3	0.99794	0.99679	0.99679	0.99631	1.00389
25148.6	0.99725	0.99599	0.99623	0.99556	1.00347
25154.5	0.9965	0.99531	0.99761	0.99513	1.00373
25160.3	0.99574	0.99436	0.99461	0.99452	1.00343
25165.8	0.9951	0.99343	0.99439	0.99432	1.00318
25171.3	0.9945	0.99268	0.9969	0.99358	1.00324
25177.2	0.99383	0.992	0.99229	0.99313	1.00286
25183	0.99321	0.99171	0.98961	0.99283	1.00321
25188.5	0.99255	0.99157	0.99261	0.99239	1.003
25194.3	0.99169	0.99173	0.99217	0.99185	1.0028
25199.9	0.99096	0.99199	0.99005	0.99138	1.00282
25205.6	0.99018	0.99248	0.99103	0.99096	1.00264
25211.4	0.98952	0.9929	0.98725	0.99073	1.00294
25216.9	0.98883	0.99301	0.98707	0.99034	1.00295
25222.7	0.98825	0.99279	0.99031	0.98983	1.00309
25228.3	0.98796	0.99212	0.99063	0.98926	1.00296
25233.9	0.98767	0.99142	0.98787	0.98868	1.00317
25240	0.98747	0.9906	0.98747	0.98822	1.0039
25245.5	0.98723	0.98978	0.9874	0.9877	1.00399
25251.1	0.98708	0.98901	0.98738	0.98714	1.00389
25257	0.98685	0.98808	0.98396	0.98635	1.00395
25262.5	0.98658	0.98714	0.98409	0.98566	1.00387
25268.7	0.98626	0.98649	0.9853	0.98515	1.00432
25274.1	0.98581	0.98569	0.9833	0.98433	1.00442
25279.9	0.98525	0.98487	0.98383	0.98383	1.00426
25285.7	0.98464	0.98412	0.98347	0.98298	1.00404
25291.4	0.98399	0.98347	0.98288	0.98251	1.00391
25297.2	0.98318	0.98276	0.98124	0.98199	1.0041
25303	0.98224	0.98223	0.98327	0.98106	1.00402
25309.1	0.98133	0.98184	0.98127	0.98053	1.00367
25315.4	0.98035	0.98161	0.978	0.9794	1.00334
25321.8	0.97948	0.98133	0.97739	0.97876	1.00343
25328.3	0.97852	0.98115	0.98077	0.97801	1.00351
25334.6	0.9776	0.98082	0.98073	0.97723	1.00303
25341.1	0.97656	0.98028	0.97798	0.97639	1.00287
25347.4	0.97569	0.97957	0.97814	0.97555	1.003
25354.2	0.97465	0.97873	0.97736	0.97464	1.00321
25360.3	0.97377	0.97767	0.97553	0.97372	1.00275
25367	0.97278	0.97655	0.97385	0.97304	1.00294
25373.3	0.97186	0.97539	0.9728	0.97152	1.0026
25379.8	0.97112	0.97436	0.97184	0.97064	1.00257
25386.3	0.97024	0.97318	0.97031	0.96968	1.0027
25392.6	0.96951	0.97198	0.97093	0.96873	1.00284
25399.1	0.96875	0.97065	0.96847	0.96774	1.00262
25405.5	0.96799	0.96947	0.96925	0.96672	1.00283
25412.2	0.9672	0.96832	0.96761	0.96561	1.00286
25418.4	0.96636	0.96739	0.96507	0.96458	1.00286
25425.1	0.96541	0.96658	0.96473	0.96357	1.00282
25431.2	0.96452	0.96585	0.96419	0.96234	1.00234
25438.1	0.96358	0.96516	0.96514	0.96143	1.00245
25444.2	0.96256	0.96442	0.96298	0.96025	1.00227
25451	0.9616	0.96385	0.96127	0.95942	1.00229
25457.3	0.96049	0.9631	0.95974	0.95819	1.0021
25464.1	0.95931	0.96241	0.95842	0.95717	1.00199
25470.4	0.95815	0.96152	0.95665	0.95616	1.00196
25477.1	0.9569	0.96053	0.95716	0.95503	1.00153
25483.4	0.95572	0.95944	0.95672	0.95368	1.0012
25490	0.9544	0.95837	0.95418	0.95252	1.00112
25496.5	0.95315	0.95724	0.9539	0.95172	1.00134
25503	0.95189	0.95606	0.95335	0.95037	1.00079
25509.4	0.9507	0.9548	0.95096	0.94913	1.00077
25516	0.94946	0.95355	0.94939	0.94776	1.00058
25522.6	0.9483	0.95231	0.94861	0.94685	1.00077
25529.2	0.94716	0.95102	0.94679	0.94572	1.00052
25535.9	0.946	0.94968	0.94609	0.94432	1.00037
25542.1	0.94473	0.94841	0.9442	0.9427	1.00019
25548.9	0.94349	0.9471	0.94479	0.94149	1.00013
25555.4	0.94236	0.94589	0.94076	0.94036	1.0001
25562	0.94107	0.94461	0.93934	0.93877	0.99961
25567.5	0.94005	0.9436	0.94038	0.93763	0.99962
25574.7	0.93869	0.94233	0.94047	0.93618	0.99942
25581.9	0.93729	0.94126	0.93764	0.9348	0.99954
25588.9	0.93598	0.94011	0.93624	0.93301	0.99922
25596.3	0.93443	0.93876	0.93472	0.93126	0.99897
25603.3	0.93299	0.93742	0.93259	0.92972	0.99845
25610.6	0.93165	0.93614	0.93069	0.92829	0.99858
25617.4	0.93011	0.93472	0.92938	0.92661	0.99823
25625	0.92852	0.9332	0.9285	0.92496	0.99808
25632	0.92698	0.93164	0.92761	0.92338	0.99775
25639.2	0.92539	0.93014	0.92636	0.92197	0.99769
25646.5	0.92371	0.92861	0.92344	0.92004	0.99737
25653.7	0.92209	0.92706	0.92247	0.9185	0.99714
25660.5	0.92046	0.92549	0.92168	0.91635	0.99644
25668.2	0.91875	0.92378	0.92103	0.91493	0.99667
25675.1	0.91704	0.92219	0.91971	0.91286	0.99645
25682.3	0.91532	0.92071	0.91562	0.91156	0.99628
25689.5	0.91365	0.91907	0.91598	0.90979	0.99582
25696.9	0.91194	0.9175	0.9133	0.90806	0.99593
25703.9	0.91027	0.91596	0.91314	0.9061	0.99537
25711.3	0.90855	0.9144	0.90992	0.90419	0.9953
25718.3	0.90685	0.91262	0.9093	0.90206	0.9947
25725.7	0.90513	0.91101	0.90872	0.90074	0.99453
25732.9	0.90327	0.9093	0.90691	0.8984	0.99395
25740.2	0.90152	0.90763	0.90374	0.8967	0.99379
25747.1	0.89978	0.90595	0.90021	0.89477	0.99323
25754.9	0.89785	0.90419	0.89755	0.89292	0.99332
25762	0.89607	0.90253	0.89632	0.89097	0.99298
25769.2	0.89427	0.90076	0.89413	0.88887	0.99259
25776.4	0.89231	0.89906	0.8943	0.88675	0.99224
25783.9	0.89047	0.89706	0.89029	0.88496	0.99216
25790.9	0.88862	0.89529	0.88875	0.88272	0.99189
25798.2	0.88658	0.89344	0.88778	0.88067	0.99136
25805.4	0.8846	0.89156	0.88679	0.87844	0.9912
25812.9	0.88259	0.88957	0.88248	0.87659	0.99102
25820.1	0.88066	0.88775	0.87985	0.87443	0.99038
25827.7	0.87853	0.88575	0.87798	0.87209	0.99003
25834.6	0.8766	0.88395	0.87679	0.8699	0.98941
25842.1	0.87451	0.88184	0.87636	0.86798	0.98946
25849.4	0.87236	0.87993	0.87369	0.86546	0.9888

## Sheet: Figure 2b
R(X)	Intensity: Pd foil	Intensity: PdO	Intensity: 0.1%O-Pd/TiO2	Intensity: 1%O-Pd/TiO2	Intensity:1%M-Pd/TiO2
0	0.02335	0.1051	0.08296	0.10521	0.06401
0.03068	0.0224	0.10466	0.08357	0.10408	0.06506
0.06136	0.01972	0.10356	0.08521	0.10112	0.06774
0.09204	0.01589	0.10235	0.08732	0.09768	0.07097
0.12272	0.01228	0.10182	0.08926	0.0956	0.0735
0.1534	0.01138	0.10272	0.09048	0.09651	0.07431
0.18408	0.0143	0.10546	0.09069	0.10091	0.07274
0.21476	0.01882	0.10991	0.08997	0.10778	0.0686
0.24544	0.02292	0.11534	0.0888	0.11519	0.06232
0.27612	0.02553	0.12075	0.08805	0.1212	0.05515
0.3068	0.02618	0.12511	0.08875	0.12441	0.04952
0.33748	0.02474	0.12768	0.09176	0.12425	0.04881
0.36816	0.02159	0.12824	0.09733	0.12122	0.05489
0.39884	0.01785	0.12729	0.10503	0.11702	0.06619
0.42951	0.01578	0.12621	0.11386	0.1145	0.07964
0.46019	0.01762	0.12712	0.12265	0.11689	0.09264
0.49087	0.02246	0.13226	0.13034	0.12601	0.10325
0.52155	0.0278	0.14294	0.13612	0.14111	0.11002
0.55223	0.0319	0.15874	0.13961	0.15948	0.11187
0.58291	0.03379	0.17777	0.14096	0.17799	0.10809
0.61359	0.03308	0.19754	0.14097	0.19402	0.09835
0.64427	0.02997	0.21566	0.14116	0.2058	0.08283
0.67495	0.02539	0.23032	0.1437	0.21268	0.06243
0.70563	0.02133	0.24059	0.15084	0.21528	0.04028
0.73631	0.02058	0.24673	0.16408	0.21568	0.02999
0.76699	0.0238	0.25049	0.18357	0.21741	0.04935
0.79767	0.02842	0.25513	0.20818	0.22468	0.08121
0.82835	0.0319	0.26495	0.23611	0.2408	0.11518
0.85903	0.03301	0.28376	0.26543	0.26647	0.14766
0.88971	0.03208	0.3131	0.29436	0.29962	0.17627
0.92039	0.03165	0.3515	0.32144	0.33655	0.19901
0.95107	0.0361	0.3953	0.34561	0.37323	0.21418
0.98175	0.04737	0.43992	0.3663	0.40616	0.22039
1.01243	0.06312	0.48094	0.38352	0.43272	0.21665
1.04311	0.07985	0.51475	0.39789	0.45155	0.20244
1.07379	0.09443	0.53905	0.41071	0.46283	0.17786
1.10447	0.10416	0.55337	0.42382	0.46861	0.14377
1.13515	0.10684	0.55966	0.43947	0.47306	0.10248
1.16583	0.10093	0.56281	0.45985	0.48217	0.06163
1.1965	0.0858	0.57064	0.48664	0.50262	0.05467
1.22718	0.06206	0.59267	0.5206	0.5396	0.09878
1.25786	0.03311	0.6369	0.56136	0.59478	0.15684
1.28854	0.02473	0.70632	0.60756	0.66594	0.21578
1.31922	0.05831	0.79792	0.65715	0.74814	0.27059
1.3499	0.09716	0.90453	0.70768	0.83537	0.31771
1.38058	0.13225	1.01726	0.75662	0.92159	0.35415
1.41126	0.15926	1.12723	0.8015	1.00128	0.37743
1.44194	0.17504	1.22629	0.84012	1.06969	0.38565
1.47262	0.17775	1.30743	0.87057	1.12298	0.37771
1.5033	0.1676	1.36499	0.89133	1.15828	0.35353
1.53398	0.14802	1.39478	0.90127	1.17375	0.31454
1.56466	0.12828	1.39426	0.89973	1.16861	0.26484
1.59534	0.12532	1.36251	0.88646	1.14308	0.21432
1.62602	0.15092	1.30026	0.86165	1.09837	0.18527
1.6567	0.19641	1.20982	0.8259	1.03657	0.20662
1.68738	0.24718	1.09486	0.78017	0.96052	0.27645
1.71806	0.29285	0.96027	0.72573	0.87371	0.37104
1.74874	0.32678	0.81177	0.66413	0.78004	0.47387
1.77942	0.34532	0.65568	0.5971	0.68367	0.57523
1.8101	0.34797	0.49851	0.52651	0.58882	0.66832
1.84078	0.33799	0.34665	0.45429	0.49951	0.74772
1.87146	0.32326	0.20605	0.38237	0.41922	0.80897
1.90214	0.31561	0.08208	0.31264	0.35052	0.84853
1.93282	0.32646	0.02517	0.24696	0.29443	0.86393
1.9635	0.35884	0.1038	0.18716	0.24992	0.85397
1.99418	0.40521	0.15916	0.13536	0.21388	0.81907
2.02485	0.45367	0.18937	0.0946	0.18203	0.76186
2.05553	0.49406	0.19548	0.06989	0.15028	0.68818
2.08621	0.5209	0.18014	0.06503	0.11583	0.60917
2.11689	0.53516	0.14826	0.0733	0.07782	0.54434
2.14757	0.54592	0.11016	0.08428	0.03904	0.52192
2.17825	0.57044	0.09255	0.09287	0.03015	0.56495
2.20893	0.62836	0.1259	0.09764	0.06979	0.67092
2.23961	0.7303	0.19094	0.09868	0.1154	0.81869
2.27029	0.87186	0.26516	0.09677	0.15904	0.98724
2.30097	1.03869	0.33887	0.09302	0.19774	1.16121
2.33165	1.21353	0.4069	0.08866	0.22935	1.3296
2.36233	1.37976	0.46582	0.08488	0.25221	1.48411
2.39301	1.52288	0.51338	0.08255	0.26524	1.61827
2.42369	1.63097	0.54839	0.082	0.26794	1.72707
2.45437	1.69526	0.57078	0.08298	0.26044	1.80678
2.48505	1.71047	0.5818	0.08483	0.24362	1.85492
2.51573	1.67493	0.58429	0.08675	0.21919	1.8702
2.54641	1.59062	0.58294	0.08805	0.19001	1.85253
2.57709	1.46283	0.58435	0.08827	0.16079	1.80291
2.60777	1.29972	0.59639	0.08716	0.13909	1.72339
2.63845	1.11162	0.62641	0.0847	0.13434	1.61693
2.66913	0.91026	0.67882	0.081	0.15037	1.48728
2.69981	0.70805	0.75361	0.07632	0.1812	1.33876
2.73049	0.51765	0.84698	0.071	0.21841	1.17615
2.76117	0.35239	0.95295	0.06538	0.25617	1.00445
2.79184	0.22903	1.06493	0.0598	0.29098	0.82871
2.82252	0.17007	1.17648	0.05456	0.32072	0.65384
2.8532	0.17349	1.28172	0.0498	0.34419	0.48446
2.88388	0.19443	1.37547	0.0456	0.36078	0.32483
2.91456	0.20359	1.4534	0.04189	0.37035	0.17908
2.94524	0.1942	1.51204	0.03853	0.37314	0.05643
2.97592	0.16852	1.54895	0.03543	0.36968	0.07848
3.0066	0.13253	1.56266	0.03255	0.36071	0.16871
3.03728	0.09502	1.55277	0.03006	0.34713	0.24304
3.06796	0.06964	1.51986	0.02829	0.32993	0.29891
3.09864	0.07068	1.46545	0.02774	0.31013	0.33686
3.12932	0.08897	1.39187	0.02886	0.28873	0.35829
3.16	0.10738	1.30213	0.03174	0.26669	0.36518
3.19068	0.11887	1.19972	0.0361	0.2449	0.35985
3.22136	0.12201	1.08847	0.04151	0.22409	0.34486
3.25204	0.11778	0.97231	0.0475	0.20487	0.32283
3.28272	0.10858	0.85512	0.05372	0.18764	0.29631
3.3134	0.09767	0.74058	0.05988	0.17255	0.26766
3.34408	0.08905	0.63199	0.06575	0.15952	0.2389
3.37476	0.08671	0.5322	0.07116	0.14824	0.21161
3.40544	0.09283	0.44346	0.07597	0.13821	0.18687
3.43612	0.10659	0.3673	0.08007	0.12888	0.1652
3.4668	0.12534	0.3043	0.08337	0.11972	0.14665
3.49748	0.1463	0.25389	0.08579	0.11031	0.13094
3.52816	0.16698	0.21419	0.08727	0.10039	0.11768
3.55884	0.1851	0.18218	0.08775	0.08987	0.10654
3.58952	0.19856	0.15434	0.0872	0.07883	0.09737
3.62019	0.20559	0.12747	0.08558	0.06747	0.09011
3.65087	0.20499	0.09927	0.08291	0.05609	0.08465
3.68155	0.1962	0.06847	0.07917	0.04503	0.0807
3.71223	0.17946	0.03483	0.07442	0.03464	0.07765
3.74291	0.15575	0.00654	0.06871	0.0252	0.07475
3.77359	0.12668	0.04123	0.06214	0.01697	0.07124
3.80427	0.09434	0.08022	0.05481	0.01038	0.06654
3.83495	0.06103	0.11882	0.0469	0.00718	0.06039
3.86563	0.02943	0.15562	0.03858	0.0098	0.05287
3.89631	0.01203	0.18936	0.03013	0.01551	0.04445
3.92699	0.03245	0.21897	0.02198	0.02243	0.03607
3.95767	0.05477	0.24364	0.01502	0.03018	0.02915
3.98835	0.07419	0.26285	0.01161	0.03855	0.02528
4.01903	0.0908	0.27641	0.014	0.04726	0.02487
4.04971	0.10487	0.28443	0.01956	0.05594	0.02604
4.08039	0.1163	0.2873	0.02568	0.06418	0.02635
4.11107	0.12456	0.2856	0.03141	0.07157	0.02413
4.14175	0.129	0.28	0.03635	0.07774	0.01883
4.17243	0.12945	0.27118	0.04033	0.08237	0.01289
4.20311	0.12696	0.2597	0.04323	0.08523	0.01814
4.23379	0.12473	0.24596	0.045	0.0862	0.03589
4.26447	0.12814	0.23019	0.04563	0.08523	0.05965
4.29515	0.14241	0.2125	0.04517	0.08241	0.08732
4.32583	0.16869	0.193	0.04368	0.07787	0.11763
4.35651	0.20364	0.17189	0.04126	0.07185	0.1493
4.38719	0.24219	0.1497	0.03805	0.06462	0.181
4.41786	0.27946	0.12742	0.0342	0.0565	0.21134
4.44854	0.31129	0.10669	0.02987	0.04781	0.23893
4.47922	0.33446	0.09001	0.02526	0.0389	0.26246
4.5099	0.34672	0.08027	0.02055	0.03006	0.28075
4.54058	0.34686	0.07885	0.01595	0.02159	0.2928
4.57126	0.33474	0.08369	0.01166	0.01384	0.29788
4.60194	0.31119	0.09069	0.00795	0.00747	0.29551
4.63262	0.27787	0.09628	0.00522	0.00537	0.28554
4.6633	0.23702	0.09816	0.00417	0.00884	0.26814
4.69398	0.19114	0.09514	0.00472	0.01321	0.24384
4.72466	0.14274	0.08705	0.00566	0.01714	0.21347
4.75534	0.09399	0.07482	0.00631	0.02049	0.1783
4.78602	0.04669	0.06133	0.00651	0.02329	0.14007
4.8167	0.00709	0.05341	0.0063	0.02568	0.10161
4.84738	0.04239	0.06015	0.00587	0.0278	0.06901
4.87806	0.08199	0.08123	0.00558	0.02982	0.05729
4.90874	0.11903	0.10953	0.00589	0.03185	0.07545
4.93942	0.1531	0.14007	0.00699	0.03399	0.10634
4.9701	0.18354	0.16994	0.00873	0.03628	0.1381
5.00078	0.20927	0.19723	0.01082	0.03867	0.16646
5.03146	0.229	0.22057	0.01302	0.04109	0.18954
5.06214	0.2414	0.239	0.01518	0.04342	0.20634
5.09282	0.24541	0.25196	0.01719	0.04553	0.21637
5.1235	0.24044	0.25926	0.019	0.0473	0.2195
5.15418	0.22653	0.26106	0.02056	0.04861	0.21594
5.18486	0.20444	0.25786	0.02188	0.04937	0.20615
5.21553	0.17558	0.25046	0.02296	0.04951	0.19085
5.24621	0.14199	0.23988	0.02382	0.049	0.17095
5.27689	0.10618	0.22731	0.02448	0.04783	0.14751
5.30757	0.07122	0.21395	0.02497	0.04603	0.12174
5.33825	0.04157	0.20091	0.02529	0.04364	0.09498
5.36893	0.02751	0.18901	0.02545	0.04072	0.0688
5.39961	0.03541	0.17864	0.02543	0.03733	0.04564
5.43029	0.04718	0.16963	0.0252	0.03357	0.03091
5.46097	0.05374	0.1614	0.02474	0.0295	0.03257
5.49165	0.05341	0.15305	0.02403	0.02522	0.04469
5.52233	0.04645	0.14363	0.02306	0.02082	0.05773
5.55301	0.03405	0.13236	0.02186	0.01638	0.06834
5.58369	0.01835	0.11874	0.02045	0.012	0.07554
5.61437	0.00942	0.10263	0.01892	0.00782	0.07907
5.64505	0.0244	0.08431	0.0174	0.00417	0.07905
5.67573	0.04212	0.0645	0.01608	0.00279	0.07579
5.70641	0.0577	0.04479	0.01518	0.00504	0.06974
5.73709	0.06978	0.02917	0.01495	0.00788	0.06147
5.76777	0.0777	0.02717	0.01552	0.01044	0.05161
5.79845	0.08124	0.03907	0.01687	0.01256	0.04082
5.82913	0.08069	0.05392	0.01884	0.01416	0.02979
5.85981	0.07659	0.06681	0.02122	0.01525	0.01935
5.89049	0.06979	0.07588	0.02381	0.01583	0.01108
5.92117	0.06123	0.08017	0.02648	0.01595	0.00931
5.95185	0.05189	0.07917	0.0291	0.01569	0.01403
5.98253	0.04265	0.07274	0.03156	0.01514	0.01942
6.0132	0.0342	0.06104	0.03378	0.01442	0.02365
6.04388	0.027	0.04453	0.03568	0.01369	0.02634
6.07456	0.02126	0.02393	0.0372	0.01307	0.02748
6.10524	0.01701	0.00136	0.03826	0.01268	0.0272
6.13592	0.0142	0.02582	0.03884	0.01256	0.02576
6.1666	0.01279	0.05261	0.03888	0.01266	0.02347
6.19728	0.0127	0.07916	0.03837	0.0129	0.0208
6.22796	0.01363	0.10432	0.03733	0.01315	0.01827
6.25864	0.01511	0.12708	0.0358	0.01329	0.01653
6.28932	0.01676	0.14661	0.03388	0.01324	0.0161
6.32	0.01837	0.1623	0.03173	0.01294	0.01707
6.35068	0.01988	0.1738	0.02956	0.01237	0.01901
6.38136	0.02125	0.18104	0.02769	0.01152	0.02139
6.41204	0.02251	0.18421	0.02649	0.01043	0.02382
6.44272	0.02357	0.18376	0.02631	0.00915	0.02605
6.4734	0.02435	0.18035	0.02735	0.00773	0.02802
6.50408	0.02472	0.1748	0.02954	0.00624	0.02969
6.53476	0.02473	0.168	0.03264	0.00475	0.03112
6.56544	0.02468	0.16081	0.03634	0.00333	0.03234
6.59612	0.02533	0.15399	0.04034	0.00204	0.03342
6.6268	0.02767	0.14804	0.0444	0.000945021	0.03438
6.65748	0.03243	0.14317	0.04836	0.000338792	0.03523
6.68816	0.03957	0.13931	0.0521	0.000832975	0.03593
6.71884	0.0485	0.13618	0.05553	0.00131	0.03644
6.74952	0.05842	0.13343	0.05859	0.00163	0.03669
6.7802	0.06852	0.13072	0.06126	0.00182	0.03663
6.81087	0.07808	0.12782	0.06351	0.00195	0.03618
6.84155	0.08643	0.12467	0.06533	0.0021	0.0353
6.87223	0.09306	0.12132	0.06672	0.00233	0.03398
6.90291	0.0976	0.11789	0.06766	0.00264	0.03222
6.93359	0.09985	0.11457	0.06813	0.00304	0.03004
6.96427	0.09984	0.1115	0.06811	0.00346	0.02751
6.99495	0.09781	0.10878	0.06757	0.00388	0.02474
7.02563	0.09423	0.1064	0.06649	0.00426	0.02186
7.05631	0.08973	0.10427	0.06486	0.00459	0.01909
7.08699	0.08508	0.10224	0.06265	0.00486	0.01672
7.11767	0.08102	0.10015	0.05988	0.00508	0.01511
7.14835	0.07811	0.09788	0.05654	0.00525	0.01455
7.17903	0.07652	0.09532	0.05268	0.00539	0.01509
7.20971	0.07601	0.09247	0.04832	0.00554	0.01645
7.24039	0.076	0.08937	0.04353	0.00571	0.01822
7.27107	0.07582	0.0861	0.03835	0.00594	0.02005
7.30175	0.0749	0.0828	0.03285	0.00624	0.02168
7.33243	0.07284	0.07961	0.02708	0.00661	0.02295
7.36311	0.0695	0.07666	0.02112	0.00707	0.02375
7.39379	0.06494	0.07406	0.015	0.00759	0.02404
7.42447	0.05937	0.07188	0.00878	0.00815	0.0238
7.45515	0.05312	0.07018	0.00264	0.00873	0.02308
7.48583	0.04657	0.06897	0.00425	0.00929	0.02192
7.51651	0.04006	0.06829	0.01062	0.0098	0.02042
7.54719	0.0339	0.06815	0.01713	0.01025	0.0187
7.57787	0.02832	0.06856	0.02367	0.01062	0.01689
7.60854	0.02344	0.06948	0.03021	0.0109	0.01515
7.63922	0.01932	0.07085	0.03671	0.01109	0.01364
7.6699	0.01607	0.07254	0.0431	0.0112	0.01248
7.70058	0.01385	0.07435	0.04931	0.01124	0.01174
7.73126	0.01284	0.07604	0.05526	0.01122	0.01137
7.76194	0.01299	0.07737	0.06085	0.01116	0.01125
7.79262	0.01391	0.07808	0.06598	0.01106	0.01119
7.8233	0.01508	0.07795	0.07056	0.01091	0.01106
7.85398	0.01614	0.07681	0.07451	0.01072	0.01075
7.88466	0.01687	0.07456	0.07774	0.01047	0.01022
7.91534	0.01726	0.07117	0.08022	0.01016	0.00944
7.94602	0.01749	0.06667	0.08191	0.00979	0.00847
7.9767	0.01782	0.06116	0.08282	0.00935	0.00739
8.00738	0.01855	0.05479	0.08298	0.00887	0.00633
8.03806	0.01987	0.04774	0.08246	0.00835	0.0055
8.06874	0.02169	0.04019	0.08135	0.00781	0.00513
8.09942	0.02381	0.03235	0.07978	0.00728	0.00536
8.1301	0.02592	0.0244	0.07789	0.00678	0.0061
8.16078	0.02773	0.0166	0.07583	0.00631	0.00711
8.19146	0.02906	0.00956	0.07376	0.00588	0.00822
8.22214	0.02979	0.00667	0.07183	0.00548	0.00933
8.25282	0.0299	0.01158	0.07014	0.00512	0.01039
8.2835	0.02943	0.01894	0.06878	0.00477	0.01138
8.31418	0.0285	0.02674	0.06775	0.00446	0.0123
8.34486	0.02722	0.03459	0.06703	0.00418	0.01317
8.37554	0.02572	0.04229	0.06653	0.00395	0.01398
8.40621	0.02409	0.04967	0.06616	0.0038	0.01473
8.43689	0.02241	0.05655	0.06577	0.00376	0.01539
8.46757	0.0207	0.06276	0.06526	0.00385	0.01595
8.49825	0.01896	0.06812	0.06451	0.00409	0.01635
8.52893	0.01721	0.07251	0.06344	0.00449	0.01656
8.55961	0.01545	0.07582	0.06199	0.00506	0.01654
8.59029	0.0137	0.07803	0.06012	0.00579	0.01626
8.62097	0.01199	0.07916	0.05782	0.00665	0.01569
8.65165	0.01035	0.07927	0.05511	0.00761	0.01485
8.68233	0.00877	0.07851	0.05201	0.00862	0.01372
8.71301	0.00728	0.07702	0.04858	0.00961	0.01234
8.74369	0.00587	0.07499	0.04486	0.01054	0.01075
8.77437	0.00458	0.07258	0.04094	0.01133	0.00899
8.80505	0.00363	0.06992	0.03688	0.01194	0.00713
8.83573	0.00343	0.06712	0.03277	0.01232	0.00524
8.86641	0.00415	0.06421	0.02869	0.01246	0.00341
8.89709	0.00541	0.06119	0.02473	0.01235	0.00185
8.92777	0.0068	0.05801	0.02099	0.01201	0.00136
8.95845	0.00809	0.05463	0.01758	0.0115	0.00232
8.98913	0.00915	0.051	0.01464	0.01092	0.00347
9.01981	0.00989	0.04709	0.01235	0.01035	0.00447
9.05049	0.01029	0.04291	0.0109	0.00993	0.00524
9.08117	0.01034	0.03851	0.0104	0.00972	0.00579
9.11185	0.01011	0.03398	0.01078	0.00976	0.00615
9.14253	0.00968	0.02944	0.01181	0.00998	0.00637
9.17321	0.00913	0.02503	0.01323	0.01027	0.00654
9.20388	0.00854	0.02093	0.0149	0.01052	0.00674
9.23456	0.00792	0.01733	0.01675	0.01061	0.00705
9.26524	0.00724	0.01443	0.01873	0.01048	0.00751
9.29592	0.00641	0.01238	0.02085	0.01007	0.00814
9.3266	0.00537	0.01121	0.02308	0.00939	0.00888
9.35728	0.00402	0.01077	0.0254	0.00847	0.00969
9.38796	0.00237	0.01074	0.02776	0.00742	0.01049
9.41864	0.00077	0.01082	0.03011	0.00636	0.01121
9.44932	0.00221	0.01081	0.03238	0.00553	0.01182
9.48	0.00464	0.01062	0.03449	0.0052	0.01227
9.51068	0.00722	0.0102	0.03636	0.00552	0.01253
9.54136	0.00975	0.00959	0.03793	0.00637	0.01258
9.57204	0.01213	0.00883	0.03915	0.00751	0.01242
9.60272	0.01423	0.00801	0.03997	0.00875	0.01206
9.6334	0.01595	0.0072	0.04038	0.00997	0.01151
9.66408	0.01722	0.00652	0.0404	0.01113	0.01078
9.69476	0.018	0.00607	0.04005	0.0122	0.00991
9.72544	0.01827	0.00593	0.0394	0.01317	0.00892
9.75612	0.01805	0.00613	0.03853	0.01402	0.00783
9.7868	0.01738	0.00661	0.03755	0.01475	0.00667
9.81748	0.01633	0.00729	0.03655	0.01533	0.00548
9.84816	0.015	0.00809	0.03563	0.01571	0.00426
9.87884	0.01347	0.00896	0.03486	0.01587	0.00306
9.90952	0.01186	0.00986	0.03427	0.01575	0.00188
9.9402	0.0103	0.01077	0.03384	0.01534	0.000792403
9.97088	0.00889	0.0117	0.0335	0.01461	0.000620237

## Sheet: Figure 2c
R(X)	Intensity:0.1%O-Pd/TiO2	Intensity：fit
0	0.18303	0.26417
0.03068	0.19121	0.27475
0.06136	0.21144	0.30178
0.09204	0.23481	0.33519
0.12272	0.25329	0.36545
0.1534	0.26148	0.38577
0.18408	0.25658	0.3921
0.21476	0.23848	0.38293
0.24544	0.21048	0.35928
0.27612	0.18139	0.3252
0.3068	0.16809	0.28868
0.33748	0.18761	0.26258
0.36816	0.2372	0.26125
0.39884	0.30088	0.28959
0.42951	0.36502	0.33814
0.46019	0.42011	0.39263
0.49087	0.45916	0.44132
0.52155	0.47707	0.47589
0.55223	0.47077	0.49094
0.58291	0.43991	0.48383
0.61359	0.38866	0.45524
0.64427	0.33036	0.41084
0.67495	0.29696	0.36488
0.70563	0.33311	0.34449
0.73631	0.44529	0.37985
0.76699	0.60368	0.47463
0.79767	0.78303	0.60773
0.82835	0.96695	0.75733
0.85903	1.14337	0.90733
0.88971	1.30242	1.04559
0.92039	1.43609	1.16262
0.95107	1.53851	1.25143
0.98175	1.60659	1.30796
1.01243	1.641	1.33226
1.04311	1.64741	1.33003
1.07379	1.6379	1.31494
1.10447	1.63203	1.31043
1.13515	1.65578	1.34822
1.16583	1.73605	1.45897
1.19651	1.89116	1.65833
1.22718	2.12393	1.94161
1.25786	2.42303	2.29099
1.28854	2.76955	2.68457
1.31922	3.14262	3.10088
1.3499	3.52228	3.52015
1.38058	3.89041	3.92437
1.41126	4.23101	4.29731
1.44194	4.5303	4.62457
1.47262	4.77678	4.89373
1.5033	4.96138	5.09463
1.53398	5.07754	5.21954
1.56466	5.12125	5.26336
1.59534	5.0911	5.22375
1.62602	4.98821	5.10114
1.6567	4.81605	4.89867
1.68738	4.58029	4.62208
1.71806	4.28847	4.27942
1.74874	3.94969	3.88074
1.77942	3.5742	3.43772
1.8101	3.17303	2.96319
1.84078	2.75754	2.4707
1.87146	2.33901	1.97398
1.90214	1.92827	1.48646
1.93282	1.53538	1.02087
1.9635	1.16938	0.58896
1.99418	0.83835	0.20313
2.02485	0.54998	0.14965
2.05553	0.3151	0.42619
2.08621	0.16832	0.64663
2.11689	0.18224	0.80583
2.14757	0.26456	0.90427
2.17825	0.32978	0.94482
2.20893	0.36466	0.93233
2.23961	0.37053	0.87328
2.27029	0.35258	0.77552
2.30097	0.31805	0.64801
2.33165	0.27616	0.50072
2.36233	0.23869	0.34541
2.39301	0.21902	0.2014
2.42369	0.22529	0.13329
2.45437	0.25277	0.20917
2.48505	0.28952	0.32209
2.51573	0.32554	0.42318
2.54641	0.35477	0.50114
2.57709	0.37408	0.55194
2.60777	0.3823	0.57437
2.63845	0.37961	0.56907
2.66913	0.36714	0.53816
2.69981	0.34679	0.48491
2.73049	0.32098	0.41357
2.76117	0.29248	0.32915
2.79185	0.26426	0.23748
2.82252	0.2392	0.14625
2.8532	0.21973	0.07502
2.88388	0.20726	0.08748
2.91456	0.20181	0.15168
2.94524	0.20213	0.21326
2.97592	0.20647	0.26174
3.0066	0.21333	0.29404
3.03728	0.22183	0.30916
3.06796	0.23174	0.30731
3.09864	0.24327	0.28971
3.12932	0.25675	0.25834
3.16	0.27241	0.21588
3.19068	0.2902	0.16568
3.22136	0.3098	0.11208
3.25204	0.33068	0.06336
3.28272	0.35214	0.04908
3.3134	0.37348	0.08313
3.34408	0.39402	0.12484
3.37476	0.41314	0.16094
3.40544	0.43029	0.1879
3.43612	0.44499	0.20427
3.4668	0.45678	0.2096
3.49748	0.46526	0.20416
3.52816	0.47004	0.18882
3.55884	0.47072	0.16503
3.58952	0.46698	0.13465
3.62019	0.45852	0.10009
3.65087	0.44512	0.06484
3.68155	0.42666	0.03747
3.71223	0.40316	0.04085
3.74291	0.37475	0.06664
3.77359	0.34177	0.09348
3.80427	0.30471	0.11569
3.83495	0.26429	0.13145
3.86563	0.22147	0.13997
3.89631	0.17763	0.1411
3.92699	0.13494	0.13517
3.95767	0.09775	0.12288
3.98835	0.07583	0.10531
4.01903	0.08108	0.08385
4.04971	0.10698	0.06028
4.08039	0.13956	0.03753
4.11107	0.17199	0.02401
4.14175	0.20138	0.03256
4.17243	0.22629	0.05031
4.20311	0.24591	0.06713
4.23379	0.25978	0.08036
4.26447	0.26773	0.08904
4.29515	0.2698	0.09281
4.32583	0.26626	0.09168
4.35651	0.25754	0.08597
4.38719	0.24426	0.07627
4.41786	0.22718	0.06338
4.44854	0.20718	0.04833
4.47922	0.18525	0.03259
4.5099	0.16242	0.01927
4.54058	0.13977	0.01745
4.57126	0.11835	0.02787
4.60194	0.09913	0.04008
4.63262	0.08287	0.05062
4.6633	0.06991	0.05844
4.69398	0.06	0.06312
4.72466	0.05221	0.06454
4.75534	0.04518	0.06278
4.78602	0.03764	0.05815
4.8167	0.02865	0.05106
4.84738	0.01787	0.04209
4.87806	0.00666	0.0319
4.90874	0.01275	0.02138
4.93942	0.02891	0.01217
4.9701	0.04676	0.00971
5.00078	0.06537	0.01581
5.03146	0.08416	0.02314
5.06214	0.10258	0.02931
5.09282	0.1202	0.0337
5.1235	0.13662	0.0361
5.15418	0.15156	0.03651
5.18486	0.16479	0.03504
5.21553	0.17618	0.03194
5.24621	0.18564	0.02752
5.27689	0.19316	0.02225
5.30757	0.19874	0.0167
5.33825	0.20242	0.01189
5.36893	0.20424	0.00971
5.39961	0.20428	0.01143
5.43029	0.20264	0.01509
5.46097	0.19943	0.01884
5.49165	0.19486	0.0219
5.52233	0.18919	0.02397
5.55301	0.18276	0.02495
5.58369	0.17601	0.02485
5.61437	0.16951	0.02375
5.64505	0.16385	0.02179
5.67573	0.15969	0.01916
5.70641	0.1576	0.01609
5.73709	0.15802	0.01281
5.76777	0.16113	0.00965
5.79845	0.16685	0.00702
5.82913	0.1749	0.00557
5.85981	0.18484	0.00574
5.89049	0.19621	0.00688
5.92117	0.2085	0.00816
5.95185	0.22127	0.00916
5.98253	0.23408	0.00974
6.0132	0.24651	0.00988
6.04388	0.25816	0.00962
6.07456	0.26864	0.00901
6.10524	0.2776	0.00813
6.13592	0.28472	0.00707
6.1666	0.28978	0.00593
6.19728	0.29266	0.00482
6.22796	0.29343	0.00384
6.25864	0.29231	0.00312
6.28932	0.28979	0.00277
6.32	0.2866	0.00279
6.35068	0.28371	0.00302
6.38136	0.28226	0.00332
6.41204	0.28348	0.00358
6.44272	0.28841	0.00378
6.4734	0.29776	0.00392
6.50408	0.31171	0.00401
6.53476	0.32992	0.00411
6.56544	0.35165	0.00424
6.59612	0.37593	0.00443
6.6268	0.40169	0.0047
6.65748	0.42793	0.00502
6.68816	0.45372	0.00536
6.71884	0.47828	0.00568
6.74952	0.50094	0.00594
6.7802	0.52116	0.00611
6.81087	0.5385	0.00618
6.84155	0.55259	0.00615
6.87223	0.56315	0.00604
6.90291	0.56993	0.00592
6.93359	0.57274	0.00586
6.96427	0.57141	0.00593
6.99495	0.56582	0.00618
7.02563	0.55591	0.00661
7.05631	0.54163	0.00717
7.08699	0.52302	0.00778
7.11767	0.50015	0.00835
7.14835	0.47319	0.00879
7.17903	0.44235	0.00904
7.20971	0.40793	0.00905
7.24039	0.37029	0.0088
7.27107	0.32989	0.00828
7.30175	0.28727	0.00748
7.33243	0.24316	0.00645
7.36311	0.19863	0.00522
7.39379	0.15561	0.00385
7.42447	0.11826	0.00241
7.45515	0.09597	0.00105
7.48583	0.10105	0.000868349
7.51651	0.13103	0.00202
7.54719	0.17356	0.00313
7.57787	0.22127	0.00403
7.60854	0.27092	0.0047
7.63922	0.32086	0.0051
7.6699	0.37006	0.00524
7.70058	0.41772	0.00516
7.73126	0.46313	0.0049
7.76194	0.50568	0.00456
7.79262	0.54476	0.00424
7.8233	0.57988	0.00407
7.85398	0.61059	0.00414
7.88466	0.63656	0.00444
7.91534	0.65757	0.00487
7.94602	0.67356	0.00531
7.9767	0.68459	0.00567
8.00738	0.69089	0.00586
8.03806	0.69283	0.00586
8.06874	0.69091	0.00562
8.09942	0.68575	0.00517
8.1301	0.67803	0.0045
8.16078	0.66846	0.00367
8.19146	0.65774	0.00274
8.22214	0.64648	0.00184
8.25282	0.63518	0.00133
8.2835	0.62418	0.00168
8.31418	0.61361	0.0025
8.34486	0.60343	0.00336
8.37554	0.59342	0.00412
8.40621	0.58323	0.00472
8.43689	0.57244	0.00512
8.46757	0.56059	0.00532
8.49825	0.54726	0.0053
8.52893	0.53207	0.00509
8.55961	0.51476	0.00471
8.59029	0.49518	0.00418
8.62097	0.47328	0.00357
8.65165	0.44916	0.00292
8.68233	0.42302	0.0023
8.71301	0.39517	0.00183
8.74369	0.366	0.00163
8.77437	0.33598	0.00173
8.80505	0.30566	0.002
8.83573	0.27561	0.00231
8.86641	0.24645	0.00256
8.89709	0.21883	0.00273
8.92777	0.19338	0.00281
8.95845	0.17073	0.00279
8.98913	0.15145	0.00268
9.01981	0.13598	0.00251
9.05049	0.12455	0.00229
9.08117	0.11712	0.00205
9.11185	0.11337	0.0018
9.14253	0.11283	0.00157
9.17321	0.11505	0.00138
9.20388	0.11975	0.00124
9.23456	0.12679	0.00117
9.26524	0.13616	0.00115
9.29592	0.1478	0.00118
9.3266	0.16157	0.00122
9.35728	0.17718	0.00127
9.38796	0.1942	0.00131
9.41864	0.21209	0.00133
9.44932	0.23027	0.00134
9.48	0.24813	0.00132
9.51068	0.26509	0.00128
9.54136	0.28063	0.00124
9.57204	0.29434	0.00119
9.60272	0.30589	0.00115
9.6334	0.3151	0.00114
9.66408	0.3219	0.00114
9.69476	0.32637	0.00116
9.72544	0.32869	0.00119
9.75612	0.32915	0.00122
9.7868	0.32807	0.00122
9.81748	0.32582	0.00119
9.84816	0.32269	0.00113
9.87884	0.31892	0.00104
9.90952	0.31461	0.000937506
9.9402	0.30974	0.000848814
9.97088	0.30415	0.00081112

## Sheet: Figure 2d
Binding energy(eV)	Intensity:0.1%O-Pd/TiO2	Binding energy(eV)	Intensity:1%O-Pd/TiO2	Binding energy(eV)	Intensity:1%M-Pd/TiO2
352.711	2280.67	352.621	2604	332.73	-110.807
352.611	2290.67	352.521	2640	332.78	65.9797
352.51	2292.67	352.421	2652	332.83	35.1761
352.411	2250	352.321	2652.67	332.88	-29.2174
352.31	2317.33	352.221	2628	332.93	-66.501
352.211	2300.67	352.121	2634	332.98	-0.46452
352.111	2316	352.021	2663.33	333.03	98.5019
352.01	2324.67	351.921	2640.67	333.08	-2.78164
351.911	2310.67	351.821	2662.67	333.13	45.1048
351.81	2227.33	351.721	2680	333.18	120.611
351.711	2286	351.621	2654	333.23	20.5177
351.611	2268	351.521	2654.67	333.28	44.1541
351.51	2330	351.421	2611.33	333.33	-60.7794
351.411	2340.67	351.321	2602.67	333.38	-130.903
351.31	2373.33	351.221	2692.67	333.43	-11.9365
351.211	2340.67	351.121	2625.33	333.48	-11.8101
351.111	2284	351.021	2698.67	333.53	-62.4237
351.01	2304.67	350.921	2669.33	333.58	-58.3972
350.911	2284.67	350.821	2686.67	333.63	88.1292
350.81	2314	350.721	2715.33	333.68	4.52567
350.711	2287.33	350.621	2724.67	333.73	109.652
350.611	2289.33	350.521	2708	333.78	76.1586
350.51	2345.33	350.421	2656.67	333.83	235.815
350.411	2319.33	350.321	2723.33	333.88	109.941
350.31	2346.67	350.221	2660.67	333.93	235.988
350.211	2357.33	350.121	2689.33	333.98	459.764
350.111	2356.67	350.021	2673.33	334.03	526.921
350.01	2326	349.921	2732	334.08	728.317
349.911	2308.67	349.821	2712	334.13	630.004
349.81	2336	349.721	2626.67	334.18	660.9
349.711	2246.67	349.621	2697.33	334.23	924.687
349.611	2290.67	349.521	2705.33	334.28	1241.29
349.51	2326	349.421	2670.67	334.33	1257.96
349.411	2349.33	349.321	2706	334.38	1325.72
349.31	2316	349.221	2737.33	334.43	1313.32
349.211	2324	349.121	2716.67	334.48	1349.53
349.111	2276	349.021	2608	334.53	1824.28
349.01	2278.67	348.921	2688	334.58	1807.1
348.911	2298	348.821	2622.67	334.63	1566.42
348.81	2268	348.721	2656	334.68	1640.92
348.711	2276	348.621	2686.67	334.73	1924.26
348.611	2270	348.521	2628.67	334.78	1896.19
348.51	2296	348.421	2548	334.83	1925.51
348.411	2311.33	348.321	2677.33	334.88	1946.86
348.31	2298	348.221	2698	334.93	1992.16
348.211	2254.67	348.121	2742	334.98	2155.58
348.111	2326	348.021	2623.33	335.03	1921.79
348.01	2286.67	347.921	2646	335.08	1922.84
347.911	2319.33	347.821	2645.33	335.13	1756.55
347.81	2334.67	347.721	2679.33	335.18	1601.74
347.711	2364	347.621	2674.67	335.23	1416.2
347.611	2330	347.521	2652.67	335.28	1544.44
347.51	2377.33	347.421	2696.67	335.33	1359.83
347.411	2330	347.321	2688	335.38	1069.12
347.31	2237.33	347.221	2648.67	335.43	1078.39
347.211	2338.67	347.121	2703.33	335.48	930.988
347.111	2319.33	347.021	2607.33	335.53	1202.59
347.01	2289.33	346.921	2610.67	335.58	1011.91
346.911	2326.67	346.821	2661.33	335.63	887.347
346.81	2337.33	346.721	2739.33	335.68	839.163
346.711	2340.67	346.621	2710	335.73	668.99
346.611	2307.33	346.521	2710	335.78	553.076
346.51	2329.33	346.421	2714	335.83	539.993
346.411	2368.67	346.321	2770.67	335.88	727.039
346.31	2356.67	346.221	2706	335.93	509.686
346.211	2320.67	346.121	2727.33	335.98	406.472
346.111	2303.33	346.021	2753.33	336.03	329.228
346.01	2290.67	345.921	2708	336.08	308.815
345.911	2322.67	345.821	2761.33	336.13	397.891
345.81	2328.67	345.721	2741.33	336.18	334.738
345.711	2329.33	345.621	2725.33	336.23	122.994
345.611	2375.33	345.521	2743.33	336.28	93.9607
345.51	2359.33	345.421	2763.33	336.33	145.557
345.411	2320.67	345.321	2786	336.38	333.604
345.31	2293.33	345.221	2818.67	336.43	305.76
345.211	2351.33	345.121	2782.67	336.48	222.006
345.111	2331.33	345.021	2792	336.53	232.303
345.01	2348.67	344.921	2816	336.58	309.759
344.911	2347.33	344.821	2802	336.63	248.726
344.81	2446.67	344.721	2776	336.68	161.902
344.711	2396.67	344.621	2918	336.73	96.6987
344.611	2410	344.521	2810.67	336.78	139.835
344.51	2377.33	344.421	2799.33	336.83	237.932
344.411	2398	344.321	2798.67	336.88	82.288
344.31	2368	344.221	2845.33	336.93	77.1244
344.211	2296.67	344.121	2832.67	336.98	316.541
344.111	2334.67	344.021	2853.33	337.03	119.447
344.01	2353.33	343.921	2800.67	337.08	68.4937
343.911	2379.33	343.821	2848	337.13	94.3402
343.81	2362.67	343.721	2837.33	337.18	278.267
343.711	2349.33	343.621	2854.67	337.23	97.9031
343.611	2311.33	343.521	2838.67	337.28	0.82951
343.51	2378	343.421	2903.33	337.33	0.02595
343.411	2333.33	343.321	2894	337.38	131.532
343.31	2340.67	343.221	2932.67	337.43	154.219
343.211	2393.33	343.121	2959.33	337.48	181.445
343.111	2406	343.021	2930.67	337.53	153.042
343.01	2394.67	342.921	3009.33	337.58	218.748
342.911	2492.67	342.821	3117.33	337.63	78.6146
342.81	2420.67	342.721	3182	337.68	-41.199
342.711	2465.33	342.621	3215.33	337.73	57.4975
342.611	2471.33	342.521	3351.33	337.78	90.9039
342.51	2504.67	342.421	3470.67	337.83	73.1404
342.411	2538.67	342.321	3629.33	337.88	-46.3632
342.31	2596.67	342.221	3773.33	337.93	112.093
342.211	2610	342.121	3806	337.98	111.6
342.111	2641.33	342.021	3978	338.03	181.426
342.01	2712	341.921	4139.33	338.08	105.193
341.911	2688.67	341.821	4274.67	338.13	88.449
341.81	2750	341.721	4409.33	338.18	-16.0845
341.711	2741.33	341.621	4344.67	338.23	100.692
341.611	2774.67	341.521	4430.67	338.28	78.1283
341.51	2758.67	341.421	4457.33	338.33	27.3248
341.411	2714	341.321	4334.67	338.38	-83.7688
341.31	2810.67	341.221	4304.67	338.43	99.2577
341.211	2705.33	341.121	4202	338.48	104.774
341.111	2688	341.021	4116.67	338.53	199.261
341.01	2680	340.921	3950.67	338.58	183.577
340.911	2651.33	340.821	3778	338.63	77.3334
340.81	2588.67	340.721	3682.67	338.68	44.0599
340.711	2640	340.621	3578.67	338.73	133.236
340.611	2585.33	340.521	3520.67	338.78	-93.5672
340.51	2552	340.421	3447.33	338.83	38.9692
340.411	2508	340.321	3339.33	338.88	65.5457
340.31	2570.67	340.221	3284.67	338.93	130.152
340.211	2475.33	340.121	3126	338.98	188.509
340.111	2445.33	340.021	3152.67	339.03	364.565
340.01	2479.33	339.921	3086.67	339.08	335.991
339.911	2413.33	339.821	2970	339.13	291.438
339.81	2410	339.721	2900.67	339.18	391.274
339.711	2441.33	339.621	2869.33	339.23	203.881
339.611	2468.67	339.521	2870	339.28	405.937
339.51	2451.33	339.421	2798	339.33	649.294
339.411	2331.33	339.321	2786.67	339.38	512.49
339.31	2368.67	339.221	2768	339.43	770.177
339.211	2390.67	339.121	2744.67	339.48	684.773
339.111	2338	339.021	2738	339.53	732.149
339.01	2374	338.921	2749.33	339.58	977.496
338.911	2365.33	338.821	2771.33	339.63	1105.99
338.81	2294	338.721	2722.67	339.68	976.449
338.711	2333.33	338.621	2748.67	339.73	944.395
338.611	2370.67	338.521	2784.67	339.78	1164.94
338.51	2366.67	338.421	2726.67	339.83	1152.83
338.411	2336	338.321	2761.33	339.88	1259.88
338.31	2357.33	338.221	2755.33	339.93	1134.79
338.211	2401.33	338.121	2744	339.98	1423.2
338.111	2395.33	338.021	2764	340.03	1491.01
338.01	2366	337.921	2900.67	340.08	1364.77
337.911	2426.67	337.821	2800.67	340.13	1263.68
337.81	2397.33	337.721	3006	340.18	1320.94
337.711	2431.33	337.621	2969.33	340.23	1233.93
337.611	2442.67	337.521	3130	340.28	1262.42
337.51	2437.33	337.421	3169.33	340.33	1410.01
337.411	2466.67	337.321	3282	340.38	1288.55
337.31	2536.67	337.221	3452.67	340.43	1315.53
337.211	2631.33	337.121	3655.33	340.48	1017.97
337.111	2636.67	337.021	3734	340.53	1035.26
337.01	2652.67	336.921	4035.33	340.58	970.385
336.911	2725.33	336.821	4254.67	340.63	828.921
336.81	2825.33	336.721	4572.67	340.68	940.558
336.711	2841.33	336.621	4937.33	340.73	875.704
336.611	2878.67	336.521	5044.67	340.78	883.61
336.51	2948	336.421	5219.33	340.83	801.927
336.411	2978.67	336.321	5392.67	340.88	640.623
336.31	2966	336.221	5476	340.93	495.73
336.211	2997.33	336.121	5550	340.98	392.206
336.111	2975.33	336.021	5485.33	341.03	519.503
336.01	2955.33	335.921	5254.67	341.08	280.269
335.911	2928	335.821	4971.33	341.13	373.616
335.81	2844.67	335.721	4675.33	341.18	492.922
335.711	2856.67	335.621	4467.33	341.23	370.078
335.611	2758.67	335.521	4199.33	341.28	334.715
335.51	2744.67	335.421	3944	341.33	337.421
335.411	2686	335.321	3747.33	341.38	339.228
335.31	2648	335.221	3637.33	341.43	382.244
335.211	2627.33	335.121	3572	341.48	292.781
335.111	2678.67	335.021	3416.67	341.53	344.617
335.01	2580.67	334.921	3270	341.58	313.844
334.911	2552.67	334.821	3198	341.63	339.47
334.81	2484.67	334.721	3090	341.68	545.576
334.711	2503.33	334.621	3029.33	341.73	342.783
334.611	2487.33	334.521	2888	341.78	297.069
334.51	2438	334.421	2774	341.83	178.396
334.411	2471.33	334.321	2718.67	341.88	322.042
334.31	2408	334.221	2662	341.93	271.089
334.211	2359.33	334.121	2596	341.98	318.125
334.111	2330	334.021	2560	342.03	158.742
334.01	2260	333.921	2498.67	342.08	179.348
333.911	2361.33	333.821	2407.33	342.13	109.584
333.81	2374.67	333.721	2375.33	342.18	82.2809
333.711	2390.67	333.621	2372.67	342.23	119.727
333.611	2338	333.521	2338.67	342.28	78.8437
333.51	2259.33	333.421	2388.67	342.33	187.49
333.411	2286.67	333.321	2350	342.38	203.567
333.31	2310.67	333.221	2302	342.43	93.7431
333.211	2308	333.121	2290	342.48	234.66
333.111	2297.33	333.021	2306.67	342.53	315.306
333.01	2314	332.921	2357.33	342.58	173.312
332.911	2425.33	332.821	2356.67	342.63	162.529
332.81	2286.67	332.721	2346	342.68	218.185
332.711	2294.67	332.621	2362	342.73	126.632
332.611	2314	332.521	2368.67	342.78	146.988
332.51	2254	332.421	2307.33	342.83	101.215
332.411	2303.33	332.321	2351.33	342.88	154.031
332.31	2328	332.221	2318.67	342.93	81.8675
332.211	2294.67	332.121	2329.33	342.98	125.834
332.111	2266	332.021	2312	343.03	75.8804
332.01	2273.33	331.921	2297.33	343.08	214.017
331.911	2314.67	331.821	2318	343.13	10.4032
331.81	2344.67	331.721	2336	343.18	99.3797
331.711	2344.67	331.621	2353.33	343.23	89.6861
331.611	2324	331.521	2321.33	343.28	64.1926
331.51	2344.67	331.421	2286	343.33	109.269
331.411	2268	331.321	2252.67	343.38	57.2555
331.31	2269.33	331.221	2363.33	343.43	45.8919
331.211	2306	331.121	2315.33	343.48	25.9083
331.111	2236	331.021	2341.33	343.53	33.4048
331.01	2229.33	330.921	2335.33	343.58	2.11123
330.911	2308.67	330.821	2343.33	343.63	181.748
330.81	2294.67	330.721	2330	343.68	-0.54588
330.711	2262	330.621	2346.67	343.73	39.1106
330.611	2296.67	330.521	2322.67	343.78	1.507
330.51	2279.33	330.421	2368.67	343.83	-7.09655
330.411	2326	330.321	2272.67	343.88	-146.1
330.31	2281.33	330.221	2341.33	343.93	89.9963
330.211	2306.67	330.121	2347.33	343.98	56.1028
330.111	2295.33	330.021	2254	344.03	-36.1108
330.01	2286	329.921	2276	344.08	61.0557
329.911	2307.33	329.821	2304.67	344.13	-9.6279
329.81	2323.33	329.721	2289.33	344.18	-72.3215
329.711	2361.33	329.621	2281.33	344.23	123.745
329.611	2293.33	329.521	2260	344.28	-45.7286
329.51	2332	329.421	2322	344.33	71.2079
329.411	2270.67	329.321	2386.67	344.38	70.0843
329.31	2258.67	329.221	2364	344.43	24.0807
329.211	2277.33	329.121	2332	344.48	61.2972
329.111	2327.33	329.021	2326.67	344.53	-76.9964
329.01	2313.33	328.921	2333.33	344.58	80.4301
328.911	2238.67	328.821	2379.33	344.63	37.9765
328.81	2260.67	328.721	2356	344.68	6.51296
328.711	2296	328.621	2334	344.73	26.3694
328.611	2337.33	328.521	2390.67	344.78	42.6058
328.51	2264	328.421	2294	344.83	-156.628
328.411	2300.67	328.321	2342.67	344.88	95.8387
328.31	2384	328.221	2401.33	344.93	12.7052
328.211	2330.67	328.121	2347.33	344.98	-21.2884
328.111	2309.33	328.021	2354	345.03	8.45806
328.01	2292	327.921	2354	345.08	-15.8355
327.911	2316	327.821	2352	345.13	78.7309
327.81	2255.33	327.721	2404.67	345.18	55.2374
327.711	2330	327.621	2325.33	345.23	153.754
				345.28	95.4703
				345.33	34.3367
				345.38	-92.2068
				345.43	-84.2004
				345.48	15.116
				345.53	2.59248
				345.58	-156.501
				345.63	93.2054
				345.68	-2.68819
				345.73	-104.032
				345.78	-3.01531
				345.83	18.2911
				345.88	93.3376
				345.93	-12.116
				345.98	-2.56954
				346.03	-44.0731
				346.08	-71.2066
				346.13	-44.6002
				346.18	-60.5138
				346.23	123.453
				346.28	-10.9009
				346.33	-18.1044
				346.38	61.842
				346.43	-34.8716
				346.48	-64.2751
				346.53	-64.9987
				346.58	57.1978
				346.63	-38.3758
				346.68	13.2906

## Sheet: Figure 3a
catalyst feeding	H2O2(μmol):0.1%O-Pd/TiO2	H2O2(μmol):1%O-Pd/TiO2	H2O2(μmol):3%O-Pd/TiO2-450
2.5mg	144	99	61
5.0mg	254	153	100
10.0mg	390	209	150

## Sheet: Figure 3b
catalyst feeding	H2O2 selectivity：0.1%O-Pd/TiO2	H2O2 selectivity：1%O-Pd/TiO2	H2O2 selectivity：3%O-Pd/TiO2-450
2.5mg	103	58	22
5.0mg	103.8	46	10
10.0mg	103	32	5

## Sheet: Figure 3c
Reaction time(hour)	H2O2 (μmol):0.1%O-Pd/TiO2	H2O2 (μmol):1%O-Pd/TiO2	H2O2 (μmol):3%O-Pd/TiO2-450
0.5h	390	209	150
1.0h	1195	260	186
1.5h	1329	327	247
2.0h	1603	347	273
2.5h	1877	365	286

## Sheet: Figure 3d
Reaction time(hour)	H2O2 Selectivity:0.1%O-Pd/TiO2	H2O2 Selectivity:1%O-Pd/TiO2	H2O2 Selectivity:3%O-Pd/TiO2-450
0.5h	101	34	12
1.0h	102	25	9
1.5h	101	17	6
2.0h	103	8	4
2.5h	102	5	2

[truncated: 11 more sheets: Figure 3e, Figure 3f, Figure 4a, Figure 4b, Figure 4c, Figure 4d, Figure 4e, Figure 4f, Figure 4g, Figure 4h, Figure 4i]
